# Supplementary material for: RNA-Seq Based Identification of Candidate Parasitism Genes of Cereal Cyst Nematode (Heterodera avenae) during Incompatible Infection to Aegilops variabilis
Source: PLoS One. 2015 Oct 30;10(10):e0141095. doi: 10.1371/journal.pone.0141095 (PMC4627824; doi:10.1371/journal.pone.0141095)
Supplement: S5 Table — (XLS) [file pone.0141095.s010.xls]

## Sheet: Table S2
S5Table Expression level and annotation of CCN-like unigenes
geneID	Unigene Length		RPKM				log2 ratio				Swissprot annotation					COG enrichment						KEGG enrichment						GO analyzing
			30 hpi	3 dpi	9 dpi		3 dpi vs 30 hpi	9 dpi vs 30 hpi	9 dpi vs 3 dpi		Swissprot-ID	Score	Evalue	annotation		Protein-or-Domain	Score	Evalue	ID	Function-Description		KO_id	Evalue	Score	Gene	ko_definition		Biological Process	Molecular Function	Cellular Component
Unigene101003_1	206		3.01219	1e-05	1e-05		-18.2005	-18.2005	0		sp|P51485|ARRB_CAEEL	103	3e-22	Probable beta-arrestin OS=Caenorhabditis elegans GN=arr-1 PE=2 SV=2		--	--	--	--	--		--	--	--	--	--		-	-	-
Unigene101031_1	236		4.73272	0.526081	1e-05		-3.16931	-18.8523	-15.683		sp|P11141|HSP7F_CAEEL	143	4e-34	Heat shock 70 kDa protein F, mitochondrial OS=Caenorhabditis elegans GN=hsp-6 PE=1 SV=2		SPAC664.11	124	4e-29	COG0443	Molecular chaperone		K04043	3e-32	133	vvi:100250929	molecular chaperone DnaK		-	-	-
Unigene101067_1	235		3.16857	1e-05	0.541164		-18.2735	-2.54969	15.7238		sp|P34661|UFM1_CAEEL	106	5e-23	Ubiquitin-fold modifier 1 OS=Caenorhabditis elegans GN=tag-277 PE=1 SV=1		--	--	--	--	--		K12162	6e-25	108	zma:100285075	ubiquitin-fold modifier 1		-	-	-
Unigene101285_1	496		1.25103	0.250313	1e-05		-2.32131	-16.9328	-14.6114		sp|Q18212|UAP56_CAEEL	280	4e-75	Spliceosome RNA helicase BAT1 homolog OS=Caenorhabditis elegans GN=hel-1 PE=2 SV=1		SPAC17G6.14c	224	7e-59	COG0513	Superfamily II DNA and RNA helicases		K12812	9e-64	239	osa:4326193	ATP-dependent RNA helicase UAP56/SUB2 [EC:3.6.4.13]		-	GO:0032559//adenyl ribonucleotide binding;GO:0042623//ATPase activity, coupled	-
Unigene101446_1	719		6.73156	0.69071	0.530627		-3.28479	-3.66517	-0.380383		sp|O17586|PSA6_CAEEL	279	1e-74	Proteasome subunit alpha type-6 OS=Caenorhabditis elegans GN=pas-1 PE=1 SV=1		YGL011c	196	3e-50	COG0638	20S proteasome, alpha and beta subunits		K02730	5e-53	204	sbi:SORBI_01g045210	20S proteasome subunit alpha 1 [EC:3.4.25.1]		GO:0022900//electron transport chain;GO:0010038//response to metal ion;GO:0019941//modification-dependent protein catabolic process	GO:0008233//peptidase activity;GO:0015082//di-, tri-valent inorganic cation transmembrane transporter activity	GO:0000502//proteasome complex;GO:0009532//plastid stroma;GO:0009526//plastid envelope;GO:0016020//membrane
Unigene101490_1	261		1e-05	1e-05	0.487255		0	15.5724	15.5724		sp|Q17770|PDI2_CAEEL	92.4	8e-19	Protein disulfide-isomerase 2 OS=Caenorhabditis elegans GN=pdi-2 PE=1 SV=1		YCL043c	70.1	9e-13	COG0526	Thiol-disulfide isomerase and thioredoxins		K09580	1e-19	91.7	pop:POPTR_723538	protein disulfide-isomerase A1 [EC:5.3.4.1]		GO:0006950//response to stress	GO:0016740//transferase activity	GO:0016020//membrane;GO:0009536//plastid
Unigene101563_1	349		6.0451	0.711491	1.09318		-3.08685	-2.46723	0.619617		sp|P45967|YNZ7_CAEEL	95.9	7e-20	Uncharacterized protein T09A5.7 OS=Caenorhabditis elegans GN=T09A5.7 PE=2 SV=1		--	--	--	--	--		--	--	--	--	--		-	-	-
Unigene101581_1	239		2.59628	1e-05	1e-05		-17.9861	-17.9861	0		sp|P34655|YOT0_CAEEL	58.9	9e-09	UPF0057 membrane protein ZK632.10 OS=Caenorhabditis elegans GN=ZK632.10 PE=2 SV=2		YDL123w	54.3	5e-08	COG0401	Uncharacterized homolog of Blt101		--	--	--	--	--		-	-	GO:0031410//cytoplasmic vesicle
Unigene101618_1	256		1.45432	0.969962	1e-05		-0.584349	-17.15	-16.5656		sp|Q11190|ETFD_CAEEL	139	5e-33	Electron transfer flavoprotein-ubiquinone oxidoreductase, mitochondrial OS=Caenorhabditis elegans GN=let-721 PE=1 SV=2		RSc1567	130	8e-31	COG0644	Dehydrogenases (flavoproteins)		K00311	1e-29	124	vvi:100244062	electron-transferring-flavoprotein dehydrogenase [EC:1.5.5.1]		-	-	-
Unigene101645_1	214		0.579918	1e-05	1e-05		-15.8236	-15.8236	0		sp|Q17533|EXOS4_CAEEL	58.2	2e-08	Putative exosome complex exonuclease RRP41 OS=Caenorhabditis elegans GN=exos-4.1 PE=2 SV=2		--	--	--	--	--		--	--	--	--	--		-	-	-
Unigene101653_1	409		3.33772	0.303558	0.310938		-3.45882	-3.42416	0.0346544		sp|A8WVR2|NTM1_CAEBR	97.4	2e-20	Alpha N-terminal protein methyltransferase 1 OS=Caenorhabditis briggsae GN=CBG03917 PE=3 SV=1		--	--	--	--	--		--	--	--	--	--		-	-	-
Unigene101727_1	203		3.05671	0.611602	1e-05		-2.32131	-18.2216	-15.9003		sp|P41880|YPT2_CAEEL	59.3	7e-09	Uncharacterized protein F37A4.2 OS=Caenorhabditis elegans GN=F37A4.2 PE=4 SV=1		--	--	--	--	--		--	--	--	--	--		-	-	-
Unigene101743_1	356		3.13742	1e-05	0.357229		-18.2592	-3.13466	15.1246		sp|Q03602|PTR9_CAEEL	53.9	3e-07	Patched-related protein 9 OS=Caenorhabditis elegans GN=ptr-9 PE=2 SV=2		--	--	--	--	--		--	--	--	--	--		-	-	-
Unigene101789_1	261		1.90195	1e-05	1e-05		-17.5371	-17.5371	0		sp|Q17424|THIO2_CAEEL	57	4e-08	Probable thioredoxin-2 OS=Caenorhabditis elegans GN=trx-2 PE=2 SV=2		--	--	--	--	--		K03671	6e-06	45.8	cme:CMQ093C	thioredoxin 1		-	-	-
Unigene101866_1	297		6.2678	1e-05	1e-05		-19.2576	-19.2576	0		sp|P52899|ODPA_CAEEL	112	9e-25	Probable pyruvate dehydrogenase E1 component subunit alpha, mitochondrial OS=Caenorhabditis elegans GN=T05H10.6 PE=3 SV=1		--	--	--	--	--		K00161	1e-07	51.6	cme:CMT256C	pyruvate dehydrogenase E1 component subunit alpha [EC:1.2.4.1]		-	-	-
Unigene101897_1	471		3.68882	0.263599	0.270008		-3.80674	-3.77209	0.0346544		sp|P91240|SRP72_CAEEL	92.4	1e-18	Signal recognition particle 72 kDa protein homolog OS=Caenorhabditis elegans GN=F08D12.1 PE=3 SV=2		--	--	--	--	--		K03108	2e-11	65.5	osa:4324904	signal recognition particle subunit SRP72		-	-	-
Unigene102288_1	240		6.72221	1e-05	0.52989		-19.3586	-3.66517	15.6934		sp|P54412|EF1G_CAEEL	67	3e-11	Probable elongation factor 1-gamma OS=Caenorhabditis elegans GN=F17C11.9 PE=1 SV=1		--	--	--	--	--		--	--	--	--	--		-	-	-
Unigene102425_1	233		3.7284	0.532855	1e-05		-2.80674	-18.5082	-15.7015		sp|P34629|AMPL_CAEEL	74.7	2e-13	Leucine aminopeptidase 1 OS=Caenorhabditis elegans GN=lap-1 PE=1 SV=1		--	--	--	--	--		K09611	3e-07	50.1	olu:OSTLU_94892	probable aminopeptidase NPEPL1 [EC:3.4.11.-]		-	-	-
Unigene102492_1	239		2.07703	0.519478	1e-05		-1.99939	-17.6642	-15.6648		sp|Q20170|WRT3_CAEEL	90.5	3e-18	Warthog protein 3 OS=Caenorhabditis elegans GN=wrt-3 PE=2 SV=3		--	--	--	--	--		--	--	--	--	--		-	-	-
Unigene102519_1	270		0.459639	1e-05	1e-05		-15.4882	-15.4882	0		sp|P34385|MCCB_CAEEL	120	3e-27	Probable methylcrotonoyl-CoA carboxylase beta chain, mitochondrial OS=Caenorhabditis elegans GN=F02A9.4 PE=2 SV=1		AGl2706	110	8e-25	COG4799	Acetyl-CoA carboxylase, carboxyltransferase component (subunits alpha and beta)		K01969	4e-24	106	ppp:PHYPADRAFT_208593	3-methylcrotonyl-CoA carboxylase beta subunit [EC:6.4.1.4]		GO:0006551//leucine metabolic process	GO:0016421//CoA carboxylase activity;GO:0046914//transition metal ion binding	GO:0031980//mitochondrial lumen
Unigene102569_1	347		2.50351	1e-05	1e-05		-17.9336	-17.9336	0		sp|O01735|YC91_CAEEL	89.7	5e-18	Uncharacterized MFS-type transporter C09D4.1 OS=Caenorhabditis elegans GN=C09D4.1 PE=2 SV=2		--	--	--	--	--		--	--	--	--	--		-	-	-
Unigene102616_1	297		2.92497	1e-05	0.428194		-18.1581	-2.77209	15.386		sp|Q95QN6|YQOE_CAEEL	61.6	1e-09	Uncharacterized RING finger protein EEED8.16 OS=Caenorhabditis elegans GN=EEED8.16 PE=1 SV=1		--	--	--	--	--		--	--	--	--	--		-	-	-
Unigene102701_1	260		1.43195	0.95504	1e-05		-0.584349	-17.1276	-16.5433		sp|P52713|MMSA_CAEEL	147	2e-35	Probable methylmalonate-semialdehyde dehydrogenase [acylating], mitochondrial OS=Caenorhabditis elegans GN=alh-8 PE=1 SV=1		PA0130	107	4e-24	COG1012	NAD-dependent aldehyde dehydrogenases		K00140	6e-31	129	vvi:100266351	methylmalonate-semialdehyde dehydrogenase [EC:1.2.1.27]		GO:0009081//branched chain family amino acid metabolic process;GO:0006950//response to stress	GO:0016620//oxidoreductase activity, acting on the aldehyde or oxo group of donors, NAD or NADP as acceptor;GO:0046914//transition metal ion binding	GO:0043231//intracellular membrane-bounded organelle
Unigene102808_1	703		5.29598	0.353215	0.723605		-3.90628	-2.87162	1.03465		sp|O02108|CDC37_CAEEL	222	2e-57	Probable Hsp90 co-chaperone cdc37 OS=Caenorhabditis elegans GN=cdc-37 PE=1 SV=1		--	--	--	--	--		K09554	2e-13	72.8	olu:OSTLU_29976	cell division cycle protein 37		-	-	-
Unigene102888_1	262		6.15775	0.473875	1e-05		-3.69983	-19.232	-15.5322		sp|Q09390|HMG12_CAEEL	125	8e-29	High mobility group protein 1.2 OS=Caenorhabditis elegans GN=hmg-1.2 PE=2 SV=2		YPR052c	85.9	2e-17	COG5648	Chromatin-associated proteins containing the HMG domain		K09272	2e-17	84.3	olu:OSTLU_18991	structure-specific recognition protein 1		GO:0044260;GO:0090304;GO:0003006//reproductive developmental process	-	GO:0000790//nuclear chromatin;GO:0008023//transcription elongation factor complex
Unigene102979_1	287		1e-05	1e-05	1.32934		0	17.0204	17.0204		sp|A8XX92|GLOD4_CAEBR	62	1e-09	Glyoxalase 1 OS=Caenorhabditis briggsae GN=glod-4 PE=3 SV=1		YPO2381	48.5	3e-06	COG0346	Lactoylglutathione lyase and related lyases		--	--	--	--	--		-	-	-
Unigene103007_1	239		1.03851	1.55843	0.532107		0.585576	-0.964732	-1.55031		sp|P52819|RL22_CAEEL	95.9	7e-20	60S ribosomal protein L22 OS=Caenorhabditis elegans GN=rpl-22 PE=1 SV=3		--	--	--	--	--		K02891	3e-21	96.7	cme:CMS080C	large subunit ribosomal protein L22e		GO:0010467//gene expression	GO:0005198//structural molecule activity	GO:0015934//large ribosomal subunit;GO:0016020//membrane;GO:0031981//nuclear lumen
Unigene103038_1	318		6.24415	0.390425	0.399917		-3.99939	-3.96473	0.0346544		sp|Q9XVS7|NXF1_CAEEL	80.1	4e-15	Nuclear RNA export factor 1 OS=Caenorhabditis elegans GN=nxf-1 PE=1 SV=1		--	--	--	--	--		--	--	--	--	--		-	-	-
Unigene103203_1	391		4.76096	0.635065	1e-05		-2.90628	-18.8609	-15.9546		sp|Q09285|YQK1_CAEEL	110	2e-24	KH domain-containing protein C56G2.1 OS=Caenorhabditis elegans GN=C56G2.1/C56G2.2 PE=2 SV=2		--	--	--	--	--		--	--	--	--	--		-	-	-
Unigene103261_1	322		5.39576	1e-05	1.18485		-19.0415	-2.18712	16.8543		sp|Q21898|VATL1_CAEEL	106	5e-23	V-type proton ATPase 16 kDa proteolipid subunit 1 OS=Caenorhabditis elegans GN=vha-1 PE=2 SV=1		YEL027w	89.7	1e-18	COG0636	F0F1-type ATP synthase, subunit c/Archaeal/vacuolar-type H+-ATPase, subunit K		K02155	2e-18	87.4	cre:CHLREDRAFT_134189	V-type H+-transporting ATPase 16kDa proteolipid subunit [EC:3.6.3.14]		GO:0006818//hydrogen transport;GO:0006754//ATP biosynthetic process	GO:0015078//hydrogen ion transmembrane transporter activity	GO:0031224//intrinsic to membrane;GO:0033177//proton-transporting two-sector ATPase complex, proton-transporting domain;GO:0033176//proton-transporting V-type ATPase complex
Unigene103456_1	635		2.54068	0.58656	1e-05		-2.11486	-17.9549	-15.84		sp|P98080|UCR1_CAEEL	171	3e-42	Cytochrome b-c1 complex subunit 1, mitochondrial OS=Caenorhabditis elegans GN=ucr-1 PE=2 SV=2		SPBP23A10.15c	135	4e-32	COG0612	Predicted Zn-dependent peptidases		K01412	9e-36	146	ppp:PHYPADRAFT_185217	mitochondrial processing peptidase [EC:3.4.24.64]		-	GO:0016787//hydrolase activity	GO:0043231//intracellular membrane-bounded organelle
Unigene103494_1	414		8.3934	0.599783	0.921547		-3.80674	-3.18712	0.619617		sp|Q9XWW1|SPCS2_CAEEL	149	4e-36	Probable signal peptidase complex subunit 2 OS=Caenorhabditis elegans GN=Y37D8A.10 PE=1 SV=1		--	--	--	--	--		--	--	--	--	--		-	-	-
Unigene103661_1	290		4.27939	0.428121	1e-05		-3.32131	-18.707	-15.3857		sp|Q09345|PCF11_CAEEL	77	3e-14	Polyadenylation and cleavage factor homolog 11 OS=Caenorhabditis elegans GN=pcf-11 PE=2 SV=1		--	--	--	--	--		--	--	--	--	--		-	-	-
Unigene103681_1	349		0.355594	3.20171	0.364394		3.17054	0.0352675	-3.13527		sp|Q9N4I4|RL10A_CAEEL	88.6	1e-17	60S ribosomal protein L10a OS=Caenorhabditis elegans GN=rpl-10a PE=1 SV=1		SPCC1183.08c	83.6	8e-17	COG0081	Ribosomal protein L1		K02865	1e-18	87.8	cme:CMP179C	large subunit ribosomal protein L10Ae		-	-	-
Unigene103841_1	327		4.1747	1.13904	0.38891		-1.87386	-3.42416	-1.55031		sp|P49049|IMP2_CAEEL	166	5e-41	Intramembrane protease 2 OS=Caenorhabditis elegans GN=imp-2 PE=1 SV=1		--	--	--	--	--		K09595	3e-22	100	ppp:PHYPADRAFT_124035	minor histocompatibility antigen H13 [EC:3.4.99.-]		-	-	-
Unigene104169_1	301		9.89521	0.824951	0.845007		-3.58435	-3.54969	0.0346544		sp|P91302|UBL5_CAEEL	142	6e-34	Ubiquitin-like protein 5 OS=Caenorhabditis elegans GN=ubl-5 PE=2 SV=1		--	--	--	--	--		K13113	3e-28	120	olu:OSTLU_37980	ubiquitin-like protein 5		-	-	-
Unigene104213_1	535		11.3664	0.696197	0.713123		-4.02913	-3.99448	0.0346544		sp|Q10013|SMD1_CAEEL	169	1e-41	Probable small nuclear ribonucleoprotein Sm D1 OS=Caenorhabditis elegans GN=snr-3 PE=2 SV=1		SPAC27D7.07c	142	4e-34	COG1958	Small nuclear ribonucleoprotein (snRNP) homolog		K11087	4e-36	147	zma:100284787	small nuclear ribonucleoprotein D1		-	-	-
Unigene104234_1	383		11.989	1e-05	1e-05		-20.1933	-20.1933	0		sp|Q9N4G9|RUXG_CAEEL	121	2e-27	Probable small nuclear ribonucleoprotein G OS=Caenorhabditis elegans GN=snr-7 PE=2 SV=1		YFL017w-a	69.7	1e-12	COG1958	Small nuclear ribonucleoprotein (snRNP) homolog		K11099	3e-19	90.5	ppp:PHYPADRAFT_228019	small nuclear ribonucleoprotein G		-	-	-
Unigene104250_1	576		12.281	0.862189	1e-05		-3.83228	-20.228	-16.3957		sp|Q9N5K2|RPAB1_CAEEL	321	2e-87	DNA-directed RNA polymerases I, II, and III subunit RPABC1 OS=Caenorhabditis elegans GN=rpb-5 PE=2 SV=1		YBR154c	155	6e-38	COG2012	DNA-directed RNA polymerase, subunit H, RpoH/RPB5		K03013	3e-56	214	cre:CHLREDRAFT_151082	DNA-directed RNA polymerase II subunit E		-	-	-
Unigene104280_1	544		10.2658	1e-05	1e-05		-19.9694	-19.9694	0		sp|Q23237|PSB3_CAEEL	154	4e-37	Proteasome subunit beta type-3 OS=Caenorhabditis elegans GN=pbs-3 PE=2 SV=1		ECU02g0340	122	3e-28	COG0638	20S proteasome, alpha and beta subunits		K02735	9e-36	146	olu:OSTLU_39963	20S proteasome subunit beta 3 [EC:3.4.25.1]		-	-	-
Unigene104308_1	621		22.3824	3.99856	0.819153		-2.48481	-4.77209	-2.28727		sp|O61998|HSP90_BRUPA	345	1e-94	Heat shock protein 90 OS=Brugia pahangi GN=HSP90 PE=2 SV=2		SPAC926.04c	275	3e-74	COG0326	Molecular chaperone, HSP90 family		K04079	1e-73	272	pop:POPTR_642154	molecular chaperone HtpG		-	-	-
Unigene104445_1	1395		10.4086	1.424	0.638147		-2.86975	-4.02774	-1.15799		sp|P50140|CH60_CAEEL	692	0	Chaperonin homolog Hsp-60, mitochondrial OS=Caenorhabditis elegans GN=hsp-60 PE=1 SV=2		CC0685	498	8e-141	COG0459	Chaperonin GroEL (HSP60 family)		K04077	6e-152	534	zma:542707	chaperonin GroEL		-	-	-
Unigene104570_1	205		5.4484	0.605635	0.620359		-3.16931	-3.13466	0.0346544		sp|P48152|RS3_CAEEL	75.1	1e-13	40S ribosomal protein S3 OS=Caenorhabditis elegans GN=rps-3 PE=1 SV=1		YNL178w	60.5	7e-10	COG0092	Ribosomal protein S3		K02985	2e-12	67.4	zma:100382757	small subunit ribosomal protein S3e		-	-	-
Unigene104893_1	516		16.1141	1.68428	0.985841		-3.25812	-4.03082	-0.772701		sp|Q94402|NOP16_CAEEL	79.7	9e-15	Nucleolar protein 16 OS=Caenorhabditis elegans GN=ZK265.6 PE=2 SV=1		--	--	--	--	--		--	--	--	--	--		-	-	-
Unigene104977_1	690		12.0505	1.07961	0.552928		-3.48051	-4.44586	-0.965346		sp|Q21752|VDAC_CAEEL	136	1e-31	Probable voltage-dependent anion-selective channel OS=Caenorhabditis elegans GN=R05G6.7 PE=2 SV=2		--	--	--	--	--		--	--	--	--	--		-	-	-
Unigene105012_1	287		5.18895	0.432596	1e-05		-3.58435	-18.9851	-15.4007		sp|Q17348|SMD3_CAEEL	132	5e-31	Small nuclear ribonucleoprotein Sm D3 OS=Caenorhabditis elegans GN=snr-1 PE=2 SV=2		SPBC19C2.14	91.7	3e-19	COG1958	Small nuclear ribonucleoprotein (snRNP) homolog		K11088	1e-23	104	zma:100285722	small nuclear ribonucleoprotein D3		GO:0035194//posttranscriptional gene silencing by RNA;GO:0007154//cell communication	-	GO:0044451//nucleoplasm part;GO:0030529//ribonucleoprotein complex
Unigene106672_1	245		6.07848	1e-05	1e-05		-19.2134	-19.2134	0		sp|Q27888|LDH_CAEEL	91.7	1e-18	L-lactate dehydrogenase OS=Caenorhabditis elegans GN=ldh-1 PE=2 SV=1		Cgl2848	54.3	5e-08	COG0039	Malate/lactate dehydrogenases		K00016	1e-12	68.2	cme:CMK006C	L-lactate dehydrogenase [EC:1.1.1.27]		GO:0006007//glucose catabolic process;GO:0009725//response to hormone stimulus;GO:0006970//response to osmotic stress	GO:0004457//lactate dehydrogenase activity	GO:0044424//intracellular part;GO:0016020//membrane
Unigene107298_1	860		12.5545	1.58803	0.591505		-2.9829	-4.40768	-1.42478		sp|Q61KR9|CALR_CAEBR	234	4e-61	Calreticulin OS=Caenorhabditis briggsae GN=crt-1 PE=3 SV=1		YOR310c	52	1e-06	COG1498	Protein implicated in ribosomal biogenesis, Nop56p homolog		K08057	8e-41	164	vvi:100264203	calreticulin		-	-	-
Unigene108234_1	272		1.82504	1e-05	1e-05		-17.4776	-17.4776	0		sp|P34540|KINH_CAEEL	127	2e-29	Kinesin heavy chain OS=Caenorhabditis elegans GN=unc-116 PE=1 SV=2		SPAC1834.07	72.8	1e-13	COG5059	Kinesin-like protein		K10394	2e-14	74.3	cre:CHLREDRAFT_150766	kinesin family member 3/17		-	GO:0003774//motor activity;GO:0000166//nucleotide binding	-
Unigene108280_1	224		13.2967	0.554264	1.13548		-4.58435	-3.54969	1.03465		sp|Q9N599|PSA4_CAEEL	97.8	2e-20	Proteasome subunit alpha type-4 OS=Caenorhabditis elegans GN=pas-3 PE=2 SV=2		AF0490	77	8e-15	COG0638	20S proteasome, alpha and beta subunits		K02728	8e-17	82	vvi:100251448	20S proteasome subunit alpha 3 [EC:3.4.25.1]		GO:0019941//modification-dependent protein catabolic process;GO:0010038//response to metal ion	GO:0008233//peptidase activity	GO:0005840//ribosome;GO:0043231//intracellular membrane-bounded organelle;GO:0000502//proteasome complex
Unigene108334_1	248		3.00248	1e-05	1e-05		-18.1958	-18.1958	0		sp|P34885|KPC1B_CAEEL	90.1	4e-18	Protein kinase C-like 1B OS=Caenorhabditis elegans GN=pkc-1 PE=2 SV=2		--	--	--	--	--		--	--	--	--	--		-	-	-
Unigene109077_1	361		2.06264	0.34392	1e-05		-2.58435	-17.6541	-15.0698		sp|Q09285|YQK1_CAEEL	106	4e-23	KH domain-containing protein C56G2.1 OS=Caenorhabditis elegans GN=C56G2.1/C56G2.2 PE=2 SV=2		--	--	--	--	--		--	--	--	--	--		-	-	-
Unigene109125_1	295		7.15166	1.26259	1.29329		-2.50189	-2.46723	0.0346544		sp|Q23125|MFRN_CAEEL	130	3e-30	Mitoferrin OS=Caenorhabditis elegans GN=W02B12.9 PE=2 SV=1		--	--	--	--	--		K03454	2e-08	53.9	olu:OSTLU_15926	mitochondrial carrier protein, MC family		GO:0006810//transport	-	GO:0016020//membrane
Unigene109136_1	324		3.06426	1e-05	0.785022		-18.2252	-1.96473	16.2604		sp|P34462|VATD_CAEEL	173	3e-43	V-type proton ATPase subunit D OS=Caenorhabditis elegans GN=vha-14 PE=2 SV=1		YEL051w	114	4e-26	COG1394	Archaeal/vacuolar-type H+-ATPase subunit D		K02149	1e-23	104	rcu:RCOM_0397710	V-type H+-transporting ATPase subunit D [EC:3.6.3.14]		GO:0006754//ATP biosynthetic process	GO:0042626//ATPase activity, coupled to transmembrane movement of substances;GO:0008324//cation transmembrane transporter activity	GO:0031090//organelle membrane;GO:0005773//vacuole
Unigene109137_1	346		2.86942	1e-05	1e-05		-18.1304	-18.1304	0		sp|P34420|DGC14_CAEEL	88.2	1e-17	ES2 similar protein 2 OS=Caenorhabditis elegans GN=ess-2 PE=1 SV=2		--	--	--	--	--		--	--	--	--	--		-	-	-
Unigene109349_1	228		2.17724	1e-05	1e-05		-17.7321	-17.7321	0		sp|Q18493|UAP1_CAEEL	58.9	9e-09	Probable UDP-N-acetylglucosamine pyrophosphorylase OS=Caenorhabditis elegans GN=C36A4.4 PE=2 SV=2		--	--	--	--	--		--	--	--	--	--		-	-	-
Unigene109366_1	677		1.83312	1e-05	0.375697		-17.4839	-2.28666	15.1973		sp|P90901|IFA1_CAEEL	355	1e-97	Intermediate filament protein ifa-1 OS=Caenorhabditis elegans GN=ifa-1 PE=1 SV=2		--	--	--	--	--		--	--	--	--	--		-	-	-
Unigene109403_1	208		1.78994	1e-05	1e-05		-17.4496	-17.4496	0		sp|P50432|GLYC_CAEEL	105	9e-23	Serine hydroxymethyltransferase OS=Caenorhabditis elegans GN=mel-32 PE=1 SV=2		SPAC18G6.04c	89.4	1e-18	COG0112	Glycine/serine hydroxymethyltransferase		K00600	1e-22	101	olu:OSTLU_29554	glycine hydroxymethyltransferase [EC:2.1.2.1]		GO:0009069//serine family amino acid metabolic process	GO:0016742//hydroxymethyl-, formyl- and related transferase activity;GO:0048037//cofactor binding	GO:0009536//plastid
Unigene109413_1	268		12.0398	0.463266	1e-05		-4.69983	-20.1994	-15.4996		sp|P41977|SODM2_CAEEL	136	5e-32	Superoxide dismutase [Mn] 2, mitochondrial OS=Caenorhabditis elegans GN=sod-3 PE=1 SV=2		SPAC1486.01	106	9e-24	COG0605	Superoxide dismutase		K04564	5e-26	112	rcu:RCOM_0689650	superoxide dismutase, Fe-Mn family [EC:1.15.1.1]		GO:0008152//metabolic process	GO:0003824//catalytic activity	-
Unigene109517_1	494		7.53658	0.753979	0.257436		-3.32131	-4.87162	-1.55031		sp|P90901|IFA1_CAEEL	192	6e-49	Intermediate filament protein ifa-1 OS=Caenorhabditis elegans GN=ifa-1 PE=1 SV=2		aq_1006	62.8	3e-10	COG0419	ATPase involved in DNA repair		--	--	--	--	--		-	-	-
Unigene109669_1	352		4.93589	1e-05	1.08387		-18.913	-2.18712	16.7258		sp|Q23261|MTNB_CAEEL	99	8e-21	Probable methylthioribulose-1-phosphate dehydratase OS=Caenorhabditis elegans GN=ZC373.5 PE=2 SV=2		YJR024c	55.5	2e-08	COG0235	Ribulose-5-phosphate 4-epimerase and related epimerases and aldolases		K08964	1e-15	77.8	cme:CMM212C	methylthioribulose-1-phosphate dehydratase [EC:4.2.1.109]		GO:0008152//metabolic process	GO:0003824//catalytic activity	GO:0009536//plastid
Unigene110000_1	784		8.70616	0.791806	1.13548		-3.45882	-2.93874	0.520081		sp|Q95008|PSA5_CAEEL	277	5e-74	Proteasome subunit alpha type-5 OS=Caenorhabditis elegans GN=pas-5 PE=1 SV=1		SPAC323.02c	187	2e-47	COG0638	20S proteasome, alpha and beta subunits		K02729	2e-54	209	pop:POPTR_745884	20S proteasome subunit alpha 5 [EC:3.4.25.1]		GO:0019941//modification-dependent protein catabolic process;GO:0010038//response to metal ion	GO:0004175//endopeptidase activity	GO:0005840//ribosome;GO:0005839//proteasome core complex;GO:0016020//membrane
Unigene110035_1	485		4.60586	1e-05	0.524427		-18.8131	-3.13466	15.6785		sp|Q9N2W7|NDUAC_CAEEL	178	2e-44	Probable NADH dehydrogenase [ubiquinone] 1 alpha subcomplex subunit 12 OS=Caenorhabditis elegans GN=Y94H6A.8 PE=2 SV=2		AGc2444	70.1	2e-12	COG3761	NADH:ubiquinone oxidoreductase 17.2 kD subunit		K00329	1e-11	66.2	osa:4349513	NADH dehydrogenase [EC:1.6.5.3]		-	GO:0003954//NADH dehydrogenase activity	-
Unigene110166_1	272		4.56259	0.456453	0.46755		-3.32131	-3.28666	0.0346544		sp|P47208|TCPD_CAEEL	134	2e-31	RANBP-like protein=Caenorhabditis elegans GN=cct-4 PE=2 SV=1		SPBC106.06	110	5e-25	COG0459	Chaperonin GroEL (HSP60 family)		K09496	1e-27	117	rcu:RCOM_1397250	RANBP-like protein		GO:0044267//cellular protein metabolic process;GO:0010038//response to metal ion	GO:0005515//protein binding;GO:0032559//adenyl ribonucleotide binding	GO:0044424//intracellular part
Unigene110201_1	561		15.4851	0.442621	0.453382		-5.12867	-5.09402	0.0346544		sp|Q21193|PROF3_CAEEL	179	1e-44	Profilin-3 OS=Caenorhabditis elegans GN=pfn-3 PE=2 SV=1		--	--	--	--	--		K05759	7e-18	87	cme:CMP220C	profilin		-	-	-
Unigene110208_1	402		8.33524	0.617687	1e-05		-3.75427	-19.6689	-15.9146		sp|P34346|KAD2_CAEEL	120	3e-27	Adenylate kinase 2, mitochondrial OS=Caenorhabditis elegans GN=let-754 PE=2 SV=2		SPAC4G9.03	94.7	4e-20	COG0563	Adenylate kinase and related kinases		K00939	6e-20	92.8	cme:CMH232C	adenylate kinase [EC:2.7.4.3]		GO:0006166//purine ribonucleoside salvage;GO:0010038//response to metal ion;GO:0023060;GO:0009117//nucleotide metabolic process;GO:0034285	GO:0019206//nucleoside kinase activity;GO:0004672//protein kinase activity;GO:0016776//phosphotransferase activity, phosphate group as acceptor;GO:0046914//transition metal ion binding;GO:0032559//adenyl ribonucleotide binding	GO:0009536//plastid;GO:0005576//extracellular region;GO:0016020//membrane
Unigene110213_1	340		8.76017	1.46065	0.74808		-2.58435	-3.54969	-0.965346		sp|A8WXF6|KCC2D_CAEBR	123	4e-28	Calcium/calmodulin-dependent protein kinase type II OS=Caenorhabditis briggsae GN=unc-43 PE=3 SV=1		--	--	--	--	--		--	--	--	--	--		-	-	-
Unigene110217_1	599		5.17957	0.414541	0.424619		-3.64324	-3.60859	0.0346544		sp|Q61SE7|RM51_CAEBR	280	5e-75	39S ribosomal protein L51, mitochondrial OS=Caenorhabditis briggsae GN=CBG06212 PE=3 SV=1		--	--	--	--	--		--	--	--	--	--		-	-	-
Unigene110256_1	685		35.5096	3.26247	2.59917		-3.44417	-3.77209	-0.327916		sp|Q95Y90|RL9_CAEEL	280	5e-75	transthyretin-like proteins=Caenorhabditis elegans GN=rpl-9 PE=1 SV=1		SPCC613.06	182	6e-46	COG0097	transthyretin-like proteins		K02940	5e-56	214	rcu:RCOM_0342660	transthyretin-like proteins		-	-	GO:0005622//intracellular
Unigene111055_1	690		34.7127	3.5987	2.0274		-3.26992	-4.09776	-0.827842		sp|Q9BL19|RL17_CAEEL	291	3e-78	60S ribosomal protein L17 OS=Caenorhabditis elegans GN=rpl-17 PE=2 SV=1		SPBC2F12.04	190	2e-48	COG0091	Ribosomal protein L22		K02880	4e-58	221	pop:POPTR_733603	large subunit ribosomal protein L17e		GO:0019538//protein metabolic process;GO:0010467//gene expression	GO:0005198//structural molecule activity	GO:0015934//large ribosomal subunit;GO:0031981//nuclear lumen
Unigene111176_1	522		38.039	4.51906	2.43627		-3.07339	-3.96473	-0.891345		sp|Q9N4I4|RL10A_CAEEL	233	6e-61	60S ribosomal protein L10a OS=Caenorhabditis elegans GN=rpl-10a PE=1 SV=1		SPBC30D10.18c	197	6e-51	COG0081	Ribosomal protein L1		K02865	6e-53	203	olu:OSTLU_45590	large subunit ribosomal protein L10Ae		GO:0003002;GO:0010467//gene expression;GO:0048513//organ development	GO:0003676//nucleic acid binding;GO:0005198//structural molecule activity	GO:0015934//large ribosomal subunit;GO:0016020//membrane
Unigene112869_1	341		3.27543	0.728183	1e-05		-2.16931	-18.3213	-16.152		sp|Q03601|NHL1_CAEEL	88.6	1e-17	RING finger protein nhl-1 OS=Caenorhabditis elegans GN=nhl-1 PE=1 SV=2		all0422	56.6	1e-08	COG3391	Uncharacterized conserved protein		--	--	--	--	--		-	-	-
Unigene113299_1	530		7.49297	1.17128	0.9598		-2.67746	-2.96473	-0.287274		sp|O76360|EGL4_CAEEL	308	1e-83	cGMP-dependent protein kinase egl-4 OS=Caenorhabditis elegans GN=egl-4 PE=1 SV=2		YBR028c	104	7e-23	COG0515	Serine/threonine protein kinase		K07376	6e-34	140	olu:OSTLU_12211	protein kinase, cGMP-dependent [EC:2.7.11.12]		-	-	-
Unigene113314_1	263		2.83123	1e-05	1e-05		-18.1111	-18.1111	0		sp|Q09476|PXL1_CAEEL	49.3	7e-06	Paxillin homolog 1 OS=Caenorhabditis elegans GN=pxl-1 PE=2 SV=2		--	--	--	--	--		--	--	--	--	--		-	-	-
Unigene113398_1	205		0.605378	1e-05	1e-05		-15.8855	-15.8855	0		sp|A8QHQ0|PESC_BRUMA	80.5	3e-15	Pescadillo homolog OS=Brugia malayi GN=Bm1_57380 PE=3 SV=2		SPBC19F5.05c	64.7	4e-11	COG5163	Protein required for biogenesis of the 60S ribosomal subunit		--	--	--	--	--		-	-	-
Unigene113503_1	202		11.0586	1.22926	0.629572		-3.16931	-4.13466	-0.965346		sp|Q27516|C13A8_CAEEL	72.4	8e-13	Putative cytochrome P450 CYP13A8 OS=Caenorhabditis elegans GN=cyp-13A8 PE=2 SV=2		--	--	--	--	--		--	--	--	--	--		-	-	-
Unigene113685_1	435		3.42351	0.570828	0.292353		-2.58435	-3.54969	-0.965346		sp|Q615B0|RT10_CAEBR	76.3	6e-14	Probable 28S ribosomal protein S10, mitochondrial OS=Caenorhabditis briggsae GN=CBG15759 PE=3 SV=1		--	--	--	--	--		--	--	--	--	--		-	-	-
Unigene113690_1	451		11.0069	0.550577	1e-05		-4.32131	-20.07	-15.7487		sp|Q18680|IPYR_CAEEL	229	5e-60	Probable inorganic pyrophosphatase 1 OS=Caenorhabditis elegans GN=pyp-1 PE=2 SV=3		YBR011c	205	2e-53	COG0221	Inorganic pyrophosphatase		K01507	1e-43	171	cre:CHLREDRAFT_133620	inorganic pyrophosphatase [EC:3.6.1.1]		-	GO:0046872//metal ion binding;GO:0016462//pyrophosphatase activity	GO:0044435
Unigene113694_1	280		2.21611	0.443411	0.908382		-2.32131	-1.28666	1.03465		sp|O44739|BAG1_CAEEL	70.1	4e-12	BAG family molecular chaperone regulator 1 OS=Caenorhabditis elegans GN=bag-1 PE=1 SV=1		--	--	--	--	--		--	--	--	--	--		-	-	-
Unigene113762_1	313		2.77545	1e-05	0.406305		-18.0824	-2.77209	15.3103		sp|Q22498|COPG_CAEEL	97.4	2e-20	Probable coatomer subunit gamma OS=Caenorhabditis elegans GN=T14G10.5 PE=2 SV=1		--	--	--	--	--		--	--	--	--	--		-	GO:0005488//binding	-
Unigene113785_1	357		5.56201	1e-05	0.712457		-19.0852	-2.96473	16.1205		sp|P34496|MTSS1_CAEEL	70.1	4e-12	Mitochondrial single stranded DNA binding protein 1 OS=Caenorhabditis elegans GN=mtss-1 PE=1 SV=2		XF1644	47	8e-06	COG0629	Single-stranded DNA-binding protein		--	--	--	--	--		-	-	-
Unigene114140_1	330		8.27349	1.12868	0.385374		-2.87386	-4.42416	-1.55031		sp|Q60Y65|HPPD_CAEBR	134	2e-31	4-hydroxyphenylpyruvate dioxygenase OS=Caenorhabditis briggsae GN=hpd-1 PE=3 SV=1		--	--	--	--	--		K00457	7e-17	82.8	cme:CMI063C	4-hydroxyphenylpyruvate dioxygenase [EC:1.13.11.27]		-	-	-
Unigene114183_1	208		18.496	0.5969	0.611411		-4.95358	-4.91893	0.0346544		sp|Q9N3B0|ARMET_CAEEL	53.9	3e-07	MANF/CDNF-like protein OS=Caenorhabditis elegans GN=Y54G2A.23 PE=3 SV=2		--	--	--	--	--		--	--	--	--	--		-	-	-
Unigene114190_1	504		1.47741	0.24634	1e-05		-2.58435	-17.1727	-14.5884		sp|Q93408|YRGK_CAEEL	109	1e-23	Uncharacterized protein D2005.3 OS=Caenorhabditis elegans GN=D2005.3 PE=2 SV=2		MTH1615	62.4	4e-10	COG2118	DNA-binding protein		K06875	6e-13	70.5	rcu:RCOM_0634220			-	-	-
Unigene114293_1	325		4.58224	0.764032	1e-05		-2.58435	-18.8057	-16.2213		sp|P02566|MYO4_CAEEL	172	6e-43	Myosin-4 OS=Caenorhabditis elegans GN=unc-54 PE=1 SV=1		--	--	--	--	--		--	--	--	--	--		-	GO:0005515//protein binding	-
Unigene114324_1	284		2.1849	0.874332	1e-05		-1.32131	-17.7372	-16.4159		sp|P90727|U2AF2_CAEBR	109	6e-24	Splicing factor U2AF 65 kDa subunit OS=Caenorhabditis briggsae GN=uaf-1 PE=3 SV=2		--	--	--	--	--		K12837	1e-14	74.7	zma:100272843	splicing factor U2AF 65 kDa subunit		GO:0006396//RNA processing	GO:0003676//nucleic acid binding	-
Unigene114386_1	339		5.12517	0.732479	0.750286		-2.80674	-2.77209	0.0346544		sp|Q18967|EIF3F_CAEEL	100	3e-21	Eukaryotic translation initiation factor 3 subunit F OS=Caenorhabditis elegans GN=eif-3.F PE=2 SV=1		--	--	--	--	--		--	--	--	--	--		-	-	-
Unigene114481_1	278		3.57129	0.446601	1e-05		-2.99939	-18.4461	-15.4467		sp|P90947|HMP1_CAEEL	142	5e-34	Protein humpback-1 OS=Caenorhabditis elegans GN=hmp-1 PE=1 SV=2		--	--	--	--	--		--	--	--	--	--		-	-	-
Unigene115966_1	225		1.6547	1e-05	1e-05		-17.3362	-17.3362	0		sp|P91353|RM24_CAEEL	59.3	7e-09	Probable 39S ribosomal protein L24, mitochondrial OS=Caenorhabditis elegans GN=F59A3.3 PE=1 SV=1		--	--	--	--	--		--	--	--	--	--		-	-	-
Unigene116002_1	574		4.32413	0.216298	0.443113		-4.32131	-3.28666	1.03465		sp|P46561|ATPB_CAEEL	342	9e-94	ATP synthase subunit beta, mitochondrial OS=Caenorhabditis elegans GN=atp-2 PE=1 SV=2		BMEI0251	290	1e-78	COG0055	F0F1-type ATP synthase, beta subunit		K02133	9e-80	292	sbi:SORBI_03g031470	F-type H+-transporting ATPase subunit beta [EC:3.6.3.14]		-	-	-
Unigene116107_1	236		3.15515	0.526081	1e-05		-2.58435	-18.2673	-15.683		sp|Q19673|TYR3_CAEEL	83.2	5e-16	Putative tyrosinase-like protein tyr-3 OS=Caenorhabditis elegans GN=tyr-3 PE=2 SV=5		--	--	--	--	--		--	--	--	--	--		-	-	-
Unigene116163_1	492		4.03585	1e-05	1e-05		-18.6225	-18.6225	0		sp|Q61VZ4|VATA_CAEBR	281	2e-75	V-type proton ATPase catalytic subunit A OS=Caenorhabditis briggsae GN=vha-13 PE=3 SV=1		SPAC343.05	231	4e-61	COG1155	Archaeal/vacuolar-type H+-ATPase subunit A		K02145	3e-58	221	cme:CMS342C	V-type H+-transporting ATPase subunit A [EC:3.6.3.14]		-	-	-
Unigene116275_1	301		1.2369	0.412476	1e-05		-1.58435	-16.9164	-15.332		sp|O17582|SPR4_CAEEL	60.5	3e-09	Suppressor of presenilin protein 4 OS=Caenorhabditis elegans GN=spr-4 PE=2 SV=2		--	--	--	--	--		--	--	--	--	--		-	-	-
Unigene116282_1	246		3.02689	0.504696	0.516966		-2.58435	-2.54969	0.0346544		sp|Q18785|MIF2_CAEEL	56.6	5e-08	MIF-like protein mif-2 OS=Caenorhabditis elegans GN=mif-2 PE=2 SV=1		--	--	--	--	--		--	--	--	--	--		-	-	-
Unigene116294_1	296		3.35412	1.25833	1e-05		-1.41442	-18.3556	-16.9411		sp|P34693|SYT1_CAEEL	65.9	8e-11	Synaptotagmin-1 OS=Caenorhabditis elegans GN=snt-1 PE=2 SV=1		--	--	--	--	--		--	--	--	--	--		-	-	-
Unigene116371_1	251		6.42761	1e-05	1e-05		-19.2939	-19.2939	0		sp|Q9XUU9|JAGN_CAEEL	90.5	3e-18	Protein jagunal homolog OS=Caenorhabditis elegans GN=K05C4.2 PE=2 SV=1		--	--	--	--	--		--	--	--	--	--		-	-	-
Unigene116664_1	344		4.32915	0.360916	1e-05		-3.58435	-18.7237	-15.1394		sp|Q9NEU2|SDA1_CAEEL	61.6	1e-09	Protein SDA1 homolog OS=Caenorhabditis elegans GN=pro-3 PE=1 SV=4		--	--	--	--	--		--	--	--	--	--		-	-	-
Unigene116728_1	217		5.1471	1e-05	1.17211		-18.9734	-2.13466	16.8387		sp|Q612R3|SYF2_CAEBR	91.3	2e-18	Pre-mRNA-splicing factor syf-2 OS=Caenorhabditis briggsae GN=syf-2 PE=3 SV=2		--	--	--	--	--		--	--	--	--	--		-	-	-
Unigene116776_1	253		1e-05	1e-05	2.01065		0	17.6173	17.6173		sp|Q61IS6|SPK1_CAEBR	60.8	2e-09	Serine/threonine-protein kinase spk-1 OS=Caenorhabditis briggsae GN=spk-1 PE=3 SV=2		--	--	--	--	--		K00924	9e-10	58.5	ath:AT5G22840	[EC:2.7.1.-]		-	GO:0004672//protein kinase activity;GO:0000166//nucleotide binding	-
Unigene116839_1	383		2.91624	0.324165	0.332046		-3.16931	-3.13466	0.0346544		sp|Q7YTU4|ERO1_CAEEL	152	5e-37	Endoplasmic oxidoreductin-1 OS=Caenorhabditis elegans GN=ero-1 PE=1 SV=2		SPCC1450.14c	92.8	1e-19	COG5061	Oxidoreductin, endoplasmic reticulum membrane-associated protein involved in disulfide bond formation		K00391	3e-20	94	osa:4334011	[EC:1.8.4.-]		-	-	GO:0043231//intracellular membrane-bounded organelle
Unigene116939_1	258		3.36712	1e-05	1e-05		-18.3612	-18.3612	0		sp|Q22619|NDUS8_CAEEL	185	7e-47	Probable NADH dehydrogenase [ubiquinone] iron-sulfur protein 8, mitochondrial OS=Caenorhabditis elegans GN=T20H4.5 PE=2 SV=1		CC1942	165	2e-41	COG1143	Formate hydrogenlyase subunit 6/NADH:ubiquinone oxidoreductase 23 kD subunit (chain I)		K03941	2e-44	174	pop:POPTR_833062	NADH dehydrogenase (ubiquinone) Fe-S protein 8 [EC:1.6.5.3 1.6.99.3]		GO:0006091//generation of precursor metabolites and energy	GO:0046914//transition metal ion binding;GO:0051536//iron-sulfur cluster binding;GO:0016651//oxidoreductase activity, acting on NADH or NADPH	GO:0030964;GO:0005746//mitochondrial respiratory chain
Unigene116987_1	557		1e-05	0.2229	3.42478		14.4441	18.3857	3.94154		sp|Q20751|IF5A2_CAEEL	117	4e-26	Eukaryotic translation initiation factor 5A-2 OS=Caenorhabditis elegans GN=iff-2 PE=2 SV=1		YEL034w	116	2e-26	COG0231	Translation elongation factor P (EF-P)/translation initiation factor 5A (eIF-5A)		K03263	3e-27	118	cme:CMS351C	translation initiation factor eIF-5A		GO:0006417//regulation of translation	GO:0003723//RNA binding	-
Unigene117139_1	331		3.74932	1e-05	0.38421		-18.5163	-3.28666	15.2296		sp|Q21770|GCC7_CAEEL	48.9	1e-05	Germ cell-expressed protein R06C7.1 OS=Caenorhabditis elegans GN=R06C7.1 PE=2 SV=1		--	--	--	--	--		--	--	--	--	--		-	-	-
Unigene117231_1	222		0.55902	1e-05	1e-05		-15.7706	-15.7706	0		sp|Q9XX15|NEP1_CAEEL	112	9e-25	Probable ribosome biogenesis protein nep-1 OS=Caenorhabditis elegans GN=Y39A1A.14 PE=2 SV=1		SPAC18G6.07c	73.9	7e-14	COG1756	Uncharacterized conserved protein		--	--	--	--	--		-	-	-
Unigene117291_1	415		4.48563	0.299169	0.306442		-3.90628	-3.87162	0.0346544		sp|P90727|U2AF2_CAEBR	199	5e-51	Splicing factor U2AF 65 kDa subunit OS=Caenorhabditis briggsae GN=uaf-1 PE=3 SV=2		--	--	--	--	--		K12837	1e-31	132	cre:CHLREDRAFT_111628	splicing factor U2AF 65 kDa subunit		-	-	-
Unigene117386_1	203		1.22268	0.611602	0.626471		-0.999387	-0.964732	0.0346544		sp|Q19869|RL26_CAEEL	94	3e-19	60S ribosomal protein L26 OS=Caenorhabditis elegans GN=rpl-26 PE=2 SV=1		SPBC29B5.03c	71.2	4e-13	COG0198	Ribosomal protein L24		K02898	1e-19	91.7	rcu:RCOM_0580190	large subunit ribosomal protein L26e		GO:0006950//response to stress;GO:0010467//gene expression	GO:0005198//structural molecule activity	GO:0015934//large ribosomal subunit;GO:0016020//membrane;GO:0009536//plastid;GO:0031981//nuclear lumen
Unigene117428_1	233		3.7284	1.06571	0.545809		-1.80674	-2.77209	-0.965346		sp|P30639|TG256_CAEEL	58.5	1e-08	Putative protein tag-256 OS=Caenorhabditis elegans GN=tag-256 PE=2 SV=1		--	--	--	--	--		--	--	--	--	--		-	-	-
Unigene117515_1	200		1.86154	1e-05	1e-05		-17.5061	-17.5061	0		sp|P10567|MYSP_CAEEL	122	5e-28	Paramyosin OS=Caenorhabditis elegans GN=unc-15 PE=1 SV=1		--	--	--	--	--		--	--	--	--	--		-	-	-
Unigene117636_1	209		0.593791	1e-05	1e-05		-15.8577	-15.8577	0		sp|Q21955|MED15_CAEEL	51.2	2e-06	Mediator of RNA polymerase II transcription subunit 15 OS=Caenorhabditis elegans GN=mdt-15 PE=1 SV=3		--	--	--	--	--		--	--	--	--	--		-	-	-
Unigene117810_1	272		2.28129	1e-05	1e-05		-17.7995	-17.7995	0		sp|Q9NA72|SDHF2_CAEEL	70.9	2e-12	Succinate dehydrogenase assembly factor 2, mitochondrial OS=Caenorhabditis elegans GN=Y57A10A.29 PE=2 SV=1		--	--	--	--	--		--	--	--	--	--		-	-	-
Unigene117872_1	263		3.77498	1e-05	0.48355		-18.5261	-2.96473	15.5614		sp|Q03575|TTR5_CAEEL	71.6	1e-12	Transthyretin-like protein 5 OS=Caenorhabditis elegans GN=ttr-5 PE=2 SV=1		--	--	--	--	--		--	--	--	--	--		-	-	-
Unigene13804_1	1080		19.1899	1.95429	0.70652		-3.29563	-4.76347	-1.46785		sp|Q60LV4|MYO3_CAEBR	553	1e-156	Myosin-3 OS=Caenorhabditis briggsae GN=myo-3 PE=3 SV=1		PH1798	76.3	9e-14	COG1196	Chromosome segregation ATPases		K10400	9e-14	75.5	cme:CMO070C	kinesin family member 15		-	-	-
Unigene13825_1	679		28.6953	3.2913	1.87295		-3.12408	-3.93743	-0.813343		sp|Q18885|BTF3_CAEEL	242	1e-63	Transcription factor BTF3 homolog OS=Caenorhabditis elegans GN=icd-1 PE=1 SV=1		--	--	--	--	--		K01527	2e-40	162	zma:100286203	nascent polypeptide-associated complex subunit beta		-	-	-
Unigene13868_1	762		31.7585	2.60693	3.50478		-3.60672	-3.17975	0.426972		sp|P91374|RL15_CAEEL	346	8e-95	60S ribosomal protein L15 OS=Caenorhabditis elegans GN=rpl-15 PE=2 SV=1		YMR121c	283	3e-76	COG1632	Ribosomal protein L15E		K02877	4e-75	278	ppp:PHYPADRAFT_179263	large subunit ribosomal protein L15e		GO:0010467//gene expression	GO:0005198//structural molecule activity	GO:0015934//large ribosomal subunit;GO:0031981//nuclear lumen
Unigene16171_1	357		4.86676	0.347774	1e-05		-3.80674	-18.8926	-15.0859		sp|P91406|GCP2_CAEEL	58.2	2e-08	Glutamate carboxypeptidase 2 homolog OS=Caenorhabditis elegans GN=R57.1 PE=1 SV=2		--	--	--	--	--		--	--	--	--	--		-	-	-
Unigene16825_1	1367		20.9712	1.45317	0.651218		-3.85114	-5.00913	-1.15799		sp|Q27371|TNNT_CAEEL	395	4e-109	Troponin T OS=Caenorhabditis elegans GN=mup-2 PE=2 SV=1		NMB0700	62	2e-09	COG3468	Type V secretory pathway, adhesin AidA		K13118	1e-10	64.7	cre:CHLREDRAFT_17930	protein DGCR14		-	-	-
Unigene17467_1	312		1.98882	1.59173	2.44564		-0.321315	0.298302	0.619617		sp|P34334|RL21_CAEEL	74.3	2e-13	60S ribosomal protein L21 OS=Caenorhabditis elegans GN=rpl-21 PE=1 SV=3		SPAC959.08	66.6	1e-11	COG2139	Ribosomal protein L21E		K02889	5e-14	72.8	vvi:100262509	large subunit ribosomal protein L21e		-	-	-
Unigene17680_1	466		8.25574	0.799282	0.272905		-3.36862	-4.91893	-1.55031		sp|A8QBF3|EIF3I_BRUMA	103	8e-27	Eukaryotic translation initiation factor 3 subunit I OS=Brugia malayi GN=Bm1_48300 PE=3 SV=1		--	--	--	--	--		K12862	4e-06	41.2	ath:AT4G15900	pleiotropic regulator 1		-	-	-
Unigene1831_1	630		13.5922	0.788287	0.403726		-4.10791	-5.07326	-0.965346		sp|O01812|FABP6_CAEEL	123	1e-27	Fatty acid-binding protein homolog 6 OS=Caenorhabditis elegans GN=lbp-6 PE=1 SV=1		--	--	--	--	--		--	--	--	--	--		-	-	-
Unigene20294_1	708		60.9995	5.96225	2.87398		-3.35487	-4.40768	-1.05281		sp|Q23247|YH82_CAEEL	58.5	4e-08	Uncharacterized protein ZC168.2 OS=Caenorhabditis elegans GN=ZC168.2 PE=2 SV=1		--	--	--	--	--		--	--	--	--	--		-	-	-
Unigene20330_1	524		9.7103	0.710812	0.97079		-3.77198	-3.32228	0.449692		sp|P43510|CPR6_CAEEL	80.9	4e-15	Cathepsin B-like cysteine proteinase 6 OS=Caenorhabditis elegans GN=cpr-6 PE=1 SV=1		--	--	--	--	--		--	--	--	--	--		-	-	-
Unigene22189_1	1081		19.9758	1.60793	1.64702		-3.63498	-3.60032	0.0346544		sp|Q93572|RLA0_CAEEL	481	5e-135	MAP-1=Caenorhabditis elegans GN=rpa-0 PE=1 SV=3		SPCC18.14c	319	6e-87	COG0244	MAP-1		K02941	2e-90	329	ppp:PHYPADRAFT_179848	MAP-1		GO:0006412//translation	GO:0005198//structural molecule activity	GO:0030529//ribonucleoprotein complex
Unigene22904_1	606		51.8117	3.4829	3.14786		-3.89492	-4.04084	-0.145918		sp|Q7YX32|FLP16_CAEEL	72	3e-12	FMRFamide-like neuropeptides 16 OS=Caenorhabditis elegans GN=flp-16 PE=1 SV=1		--	--	--	--	--		--	--	--	--	--		-	-	-
Unigene25032_1	270		3.21747	1e-05	1e-05		-18.2956	-18.2956	0		sp|Q11067|PDIA6_CAEEL	135	8e-32	Probable protein disulfide-isomerase A6 OS=Caenorhabditis elegans GN=tag-320 PE=2 SV=1		--	--	--	--	--		K09584	1e-20	94.7	ath:AT1G04980	protein disulfide-isomerase A6 [EC:5.3.4.1]		-	-	-
Unigene25270_1	907		8.07281	1.23197	0.42064		-2.7121	-4.26241	-1.55031		sp|Q17941|AKT1_CAEEL	297	8e-80	Serine/threonine-protein kinase akt-1 OS=Caenorhabditis elegans GN=akt-1 PE=1 SV=2		SPAC17G8.14c_2	179	8e-45	COG0515	Serine/threonine protein kinase		K04688	5e-34	141	ppp:PHYPADRAFT_188412	p70 ribosomal S6 kinase [EC:2.7.11.1]		-	-	-
Unigene26053_1	792		37.1367	1.41085	1.44515		-4.71821	-4.68355	0.0346544		sp|A8Q2H5|RSSA_BRUMA	336	9e-92	40S ribosomal protein SA OS=Brugia malayi GN=Bm1_41245 PE=3 SV=2		SPAPJ698.02c	273	2e-73	COG0052	Ribosomal protein S2		K02998	1e-65	246	ppp:PHYPADRAFT_105781	small subunit ribosomal protein SAe		GO:0044238//primary metabolic process;GO:0044237//cellular metabolic process	GO:0016829//lyase activity	GO:0005840//ribosome
Unigene28034_1	513		21.2885	4.1143	1.23951		-2.37136	-4.10224	-1.73088		sp|O61998|HSP90_BRUPA	200	4e-51	Heat shock protein 90 OS=Brugia pahangi GN=HSP90 PE=2 SV=2		YMR186w	139	3e-33	COG0326	Molecular chaperone, HSP90 family		K04079	5e-39	157	ppp:PHYPADRAFT_221851	molecular chaperone HtpG		-	-	-
Unigene28048_1	548		36.2343	1.58592	2.08862		-4.51396	-4.11674	0.397224		sp|Q09254|HAR1_CAEEL	146	9e-35	Hemiasterlin resistant protein 1 OS=Caenorhabditis elegans GN=har-1 PE=2 SV=1		--	--	--	--	--		--	--	--	--	--		-	-	-
Unigene29537_1	642		25.3231	2.90082	1.38663		-3.12592	-4.1908	-1.06488		sp|P35129|UBC2_CAEEL	298	3e-80	Ubiquitin-conjugating enzyme E2 2 OS=Caenorhabditis elegans GN=let-70 PE=1 SV=1		SPBC119.02	263	1e-70	COG5078	Ubiquitin-protein ligase		K06689	3e-69	258	cme:CMD152C	ubiquitin-conjugating enzyme E2 D/E [EC:6.3.2.19]		-	-	-
Unigene30043_1	208		0.596646	0.5969	1.83423		0.00061317	1.62023	1.61962		sp|O17861|YVRI_CAEEL	60.1	4e-09	GILT-like protein F37H8.5 OS=Caenorhabditis elegans GN=F37H8.5 PE=1 SV=1		--	--	--	--	--		K08059	8e-19	88.6	osa:4332535	interferon, gamma-inducible protein 30		-	-	GO:0031410//cytoplasmic vesicle
Unigene30090_1	373		37.5967	1.66428	1.70474		-4.49764	-4.46298	0.0346544		sp|Q21568|NH2L1_CAEEL	184	1e-46	NHP2-like protein 1 homolog OS=Caenorhabditis elegans GN=M28.5 PE=2 SV=1		SPAC607.03c	165	2e-41	COG1358	Ribosomal protein HS6-type (S12/L30/L7a)		K12845	2e-43	170	pop:POPTR_826867	U4/U6 small nuclear ribonucleoprotein SNU13		GO:0022613	-	GO:0030529//ribonucleoprotein complex;GO:0031981//nuclear lumen
Unigene30102_1	276		10.3419	0.449838	0.921547		-4.52295	-3.48829	1.03465		sp|P09588|H2A_CAEEL	172	8e-43	Histone H2A OS=Caenorhabditis elegans GN=his-3 PE=1 SV=2		SPCC622.08c	152	1e-37	COG5262	Histone H2A		K11251	1e-36	147	cme:CMN174C	histone H2A		GO:0034728	GO:0003676//nucleic acid binding	GO:0000785//chromatin;GO:0043231//intracellular membrane-bounded organelle
Unigene30600_1	345		37.7703	1.07961	1.47448		-5.12867	-4.67898	0.449692		sp|P04970|G3P1_CAEEL	154	2e-37	Glyceraldehyde-3-phosphate dehydrogenase 1 OS=Caenorhabditis elegans GN=gpd-1 PE=1 SV=1		YGR192c	139	2e-33	COG0057	Glyceraldehyde-3-phosphate dehydrogenase/erythrose-4-phosphate dehydrogenase		K00134	8e-35	141	vvi:100264789	glyceraldehyde 3-phosphate dehydrogenase [EC:1.2.1.12]		GO:0006007//glucose catabolic process	GO:0008943//glyceraldehyde-3-phosphate dehydrogenase activity;GO:0000166//nucleotide binding	GO:0044424//intracellular part
Unigene30975_1	256		0.484775	1e-05	1e-05		-15.565	-15.565	0		sp|Q21153|CMC1_CAEEL	133	4e-31	Probable calcium-binding mitochondrial carrier K02F3.2 OS=Caenorhabditis elegans GN=K02F3.2 PE=2 SV=2		--	--	--	--	--		--	--	--	--	--		-	-	-
Unigene30976_1	293		2.54135	1e-05	1e-05		-17.9552	-17.9552	0		sp|Q09217|YP68_CAEEL	67.8	2e-11	Uncharacterized protein B0495.8 OS=Caenorhabditis elegans GN=B0495.8 PE=2 SV=1		--	--	--	--	--		K12818	2e-10	60.8	ath:AT3G26560	ATP-dependent RNA helicase DHX8/PRP22 [EC:3.6.4.13]		-	-	-
Unigene31010_1	219		0.566678	0.566919	1e-05		0.00061317	-15.7902	-15.7909		sp|P41938|HCDH2_CAEEL	95.1	1e-19	Probable 3-hydroxyacyl-CoA dehydrogenase B0272.3 OS=Caenorhabditis elegans GN=B0272.3 PE=1 SV=1		Ta0476	73.9	7e-14	COG1250	3-hydroxyacyl-CoA dehydrogenase		K00074	2e-13	70.9	zma:100191282	3-hydroxybutyryl-CoA dehydrogenase [EC:1.1.1.157]		-	-	-
Unigene31014_1	266		1e-05	1e-05	0.956192		0	16.545	16.545		sp|Q9U7E0|ATRX_CAEEL	48.9	1e-05	Transcriptional regulator ATRX homolog OS=Caenorhabditis elegans GN=xnp-1 PE=1 SV=1		--	--	--	--	--		--	--	--	--	--		-	-	-
Unigene31133_1	235		12.1462	0.52832	1e-05		-4.52295	-20.2121	-15.6891		sp|P53596|SUCA_CAEEL	75.9	7e-14	Probable succinyl-CoA ligase [GDP-forming] subunit alpha, mitochondrial OS=Caenorhabditis elegans GN=C05G5.4 PE=2 SV=1		SPAC16E8.17c	66.2	1e-11	COG0074	Succinyl-CoA synthetase, alpha subunit		K01899	2e-13	70.5	zma:100273271	succinyl-CoA synthetase alpha subunit [EC:6.2.1.4 6.2.1.5]		-	-	-
Unigene31158_1	284		2.1849	1e-05	0.447794		-17.7372	-2.28666	15.4505		sp|P90789|NDUB7_CAEEL	100	3e-21	NADH dehydrogenase [ubiquinone] 1 beta subcomplex subunit 7 OS=Caenorhabditis elegans GN=D2030.4 PE=2 SV=1		--	--	--	--	--		K03963	1e-06	48.1	ppp:PHYPADRAFT_211358	NADH dehydrogenase (ubiquinone) 1 beta subcomplex 7 [EC:1.6.5.3 1.6.99.3]		-	-	-
Unigene31160_1	245		1e-05	1e-05	0.519076		0	15.6637	15.6637		sp|Q09527|KAD6_CAEEL	99.4	6e-21	Probable adenylate kinase isoenzyme 6 OS=Caenorhabditis elegans GN=E02H1.6 PE=2 SV=2		SPCC830.11c	86.7	9e-18	COG1936	Predicted nucleotide kinase (related to CMP and AMP kinases)		K03133	9e-24	105	cre:CHLREDRAFT_182007	transcription initiation factor TFIID subunit D7		-	-	-
Unigene31333_1	362		1e-05	1.02891	1e-05		16.6508	0	-16.6508		sp|O01805|ACBP1_CAEEL	70.1	4e-12	Acyl-CoA-binding protein homolog 1 OS=Caenorhabditis elegans GN=acbp-1 PE=2 SV=1		SPBC1539.06	67	8e-12	COG4281	Acyl-CoA-binding protein		K08762	6e-07	49.3	osa:4333305	diazepam-binding inhibitor (GABA receptor modulator, acyl-CoA-binding protein)		-	-	-
Unigene31540_1	586		6.77692	0.211869	0.434039		-4.99939	-3.96473	1.03465		sp|P36609|NCS2_CAEEL	264	3e-70	Neuronal calcium sensor 2 OS=Caenorhabditis elegans GN=ncs-2 PE=2 SV=2		SPAC18B11.04	121	7e-28	COG5126	Ca2+-binding protein (EF-Hand superfamily)		K06268	5e-12	67.8	olu:OSTLU_10513	protein phosphatase 3, regulatory subunit		-	GO:0005488//binding	-
Unigene31599_1	515		14.2176	2.1697	0.987756		-2.7121	-3.84738	-1.13527		sp|O17071|PRS10_CAEEL	239	7e-63	Probable 26S protease regulatory subunit 10B OS=Caenorhabditis elegans GN=rpt-4 PE=1 SV=2		SPCC1682.16	188	4e-48	COG1222	ATP-dependent 26S proteasome regulatory subunit		K03064	7e-51	196	ppp:PHYPADRAFT_203204	26S proteasome regulatory subunit T4		GO:0019941//modification-dependent protein catabolic process	GO:0042623//ATPase activity, coupled;GO:0032559//adenyl ribonucleotide binding	GO:0005838//proteasome regulatory particle;GO:0043231//intracellular membrane-bounded organelle;GO:0030312//external encapsulating structure
Unigene31651_1	320		4.26602	1e-05	0.397417		-18.7025	-3.42416	15.2784		sp|Q23261|MTNB_CAEEL	64.3	2e-10	Probable methylthioribulose-1-phosphate dehydratase OS=Caenorhabditis elegans GN=ZC373.5 PE=2 SV=2		SPAC9.06c	51.6	3e-07	COG0235	Ribulose-5-phosphate 4-epimerase and related epimerases and aldolases		K09880	2e-06	47.8	osa:4350524	enolase-phosphatase E1 [EC:3.1.3.77]		-	-	-
Unigene31667_1	373		9.316	0.332856	1e-05		-4.80674	-19.8294	-15.0226		sp|P55326|YZG1_CAEEL	95.9	7e-20	Uncharacterized protein F13E6.1 OS=Caenorhabditis elegans GN=F13E6.1 PE=1 SV=2		--	--	--	--	--		--	--	--	--	--		-	-	-
Unigene32204_1	265		5.15142	1e-05	1e-05		-18.9746	-18.9746	0		sp|Q18359|NDUA5_CAEEL	58.5	1e-08	Probable NADH dehydrogenase [ubiquinone] 1 alpha subcomplex subunit 5 OS=Caenorhabditis elegans GN=C33A12.1 PE=3 SV=1		--	--	--	--	--		--	--	--	--	--		-	-	-
Unigene34255_1	535		17.6295	1.16033	1e-05		-3.92539	-20.7496	-16.8242		sp|P48152|RS3_CAEEL	263	5e-70	40S ribosomal protein S3 OS=Caenorhabditis elegans GN=rps-3 PE=1 SV=1		SPBC16G5.14c	188	5e-48	COG0092	Ribosomal protein S3		K02985	7e-65	243	zma:100382757	small subunit ribosomal protein S3e		GO:0010467//gene expression	GO:0003676//nucleic acid binding;GO:0005198//structural molecule activity	GO:0033279
Unigene34318_1	397		19.6938	3.44007	1.28135		-2.51724	-3.94201	-1.42478		sp|Q18688|HSP90_CAEEL	229	4e-60	Heat shock protein 90 OS=Caenorhabditis elegans GN=daf-21 PE=1 SV=1		SPAC926.04c	157	6e-39	COG0326	Molecular chaperone, HSP90 family		K04079	1e-49	191	olu:OSTLU_26093	molecular chaperone HtpG		GO:0044267//cellular protein metabolic process;GO:0050896//response to stimulus	GO:0005515//protein binding;GO:0032559//adenyl ribonucleotide binding	GO:0044424//intracellular part
Unigene34375_1	498		63.048	7.47923	2.80905		-3.07549	-4.48829	-1.4128		sp|Q19877|RS23_CAEEL	267	2e-71	40S ribosomal protein S23 OS=Caenorhabditis elegans GN=rps-23 PE=2 SV=1		SPBP4H10.13	219	2e-57	COG0048	Ribosomal protein S12		K02973	1e-59	225	vvi:100248226	small subunit ribosomal protein S23e		-	-	-
Unigene34603_1	712		16.7329	1.56938	0.893073		-3.41442	-4.22777	-0.813343		sp|P43510|CPR6_CAEEL	285	2e-76	Cathepsin B-like cysteine proteinase 6 OS=Caenorhabditis elegans GN=cpr-6 PE=1 SV=1		--	--	--	--	--		K01363	5e-41	164	ppp:PHYPADRAFT_104506	cathepsin B [EC:3.4.22.1]		-	-	-
Unigene34651_1	485		33.0087	2.04792	1.57328		-4.01061	-4.391	-0.380383		sp|P34334|RL21_CAEEL	201	1e-51	60S ribosomal protein L21 OS=Caenorhabditis elegans GN=rpl-21 PE=1 SV=3		YBR191w	150	1e-36	COG2139	Ribosomal protein L21E		K02889	2e-35	145	pop:POPTR_817491	large subunit ribosomal protein L21e		-	-	-
Unigene34842_1	635		33.0288	2.34624	2.20301		-3.8153	-3.90618	-0.0908765		sp|Q20751|IF5A2_CAEEL	240	5e-63	Eukaryotic translation initiation factor 5A-2 OS=Caenorhabditis elegans GN=iff-2 PE=2 SV=1		YEL034w	201	8e-52	COG0231	Translation elongation factor P (EF-P)/translation initiation factor 5A (eIF-5A)		K03263	3e-42	168	zma:100192991	translation initiation factor eIF-5A		-	-	-
Unigene34910_1	346		16.1405	2.87064	0.735107		-2.49124	-4.45659	-1.96535		sp|Q20588|CCD72_CAEEL	94.4	2e-19	Coiled-coil domain-containing protein 72 homolog OS=Caenorhabditis elegans GN=F49C12.11 PE=2 SV=1		--	--	--	--	--		--	--	--	--	--		-	-	GO:0016020//membrane
Unigene34966_1	396		21.6239	2.50818	0.642291		-3.10791	-5.07326	-1.96535		sp|Q9BKS0|AT5G_CAEEL	151	1e-36	ATP synthase lipid-binding protein, mitochondrial OS=Caenorhabditis elegans GN=Y82E9BR.3 PE=2 SV=1		Q0130	89.7	1e-18	COG0636	F0F1-type ATP synthase, subunit c/Archaeal/vacuolar-type H+-ATPase, subunit K		K02128	8e-20	92.4	ppp:PhpafMp42	F-type H+-transporting ATPase subunit c [EC:3.6.3.14]		GO:0006818//hydrogen transport;GO:0006754//ATP biosynthetic process	GO:0015078//hydrogen ion transmembrane transporter activity;GO:0003824//catalytic activity;GO:0032559//adenyl ribonucleotide binding	GO:0031224//intrinsic to membrane;GO:0033177//proton-transporting two-sector ATPase complex, proton-transporting domain;GO:0005740//mitochondrial envelope
Unigene35045_1	1146		20.1423	2.16676	0.776802		-3.21662	-4.69654	-1.47992		sp|Q21215|GBLP_CAEEL	500	6e-141	Guanine nucleotide-binding protein subunit beta-2-like 1 OS=Caenorhabditis elegans GN=rack-1 PE=1 SV=3		all0438_2	154	4e-37	COG2319	FOG: WD40 repeat		K03130	3e-21	99.8	osa:4341679	transcription initiation factor TFIID subunit D4		-	-	-
Unigene35526_1	294		1.26635	1e-05	0.432563		-16.9503	-1.54969	15.4006		sp|P46502|PRS6B_CAEEL	171	1e-42	Probable 26S protease regulatory subunit 6B OS=Caenorhabditis elegans GN=rpt-3 PE=2 SV=1		SPCC576.10c	137	4e-33	COG1222	ATP-dependent 26S proteasome regulatory subunit		K03063	2e-34	140	ppp:PHYPADRAFT_190505	26S proteasome regulatory subunit T3		GO:0019941//modification-dependent protein catabolic process	GO:0042623//ATPase activity, coupled;GO:0032559//adenyl ribonucleotide binding	GO:0005838//proteasome regulatory particle;GO:0043231//intracellular membrane-bounded organelle;GO:0030312//external encapsulating structure
Unigene35700_1	291		2.13234	0.42665	1e-05		-2.32131	-17.7021	-15.3808		sp|P50306|METK4_CAEEL	135	1e-31	Probable S-adenosylmethionine synthase 4 OS=Caenorhabditis elegans GN=sams-4 PE=2 SV=1		SPBC14F5.05c	116	1e-26	COG0192	S-adenosylmethionine synthetase		K00789	7e-29	122	ath:AT2G36880	S-adenosylmethionine synthetase [EC:2.5.1.6]		GO:0000097//sulfur amino acid biosynthetic process	GO:0046914//transition metal ion binding;GO:0016740//transferase activity;GO:0000166//nucleotide binding	GO:0016020//membrane
Unigene35720_1	262		3.31571	0.473875	1e-05		-2.80674	-18.339	-15.5322		sp|Q22285|TTR46_CAEEL	61.6	1e-09	Transthyretin-like protein 46 OS=Caenorhabditis elegans GN=ttr-46 PE=2 SV=1		--	--	--	--	--		--	--	--	--	--		-	-	-
Unigene35723_1	282		3.08056	0.440267	1e-05		-2.80674	-18.2328	-15.4261		sp|Q22915|TG253_CAEEL	121	1e-27	UPF0103 protein tag-253 OS=Caenorhabditis elegans GN=tag-253 PE=2 SV=3		SPAC4H3.04c	59.3	2e-09	COG1355	Predicted dioxygenase		K06990	8e-14	72	ppp:PHYPADRAFT_119916			-	-	-
Unigene35916_1	660		28.7692	1.88114	1.15612		-3.93485	-4.63716	-0.702311		sp|Q03575|TTR5_CAEEL	159	1e-38	Transthyretin-like protein 5 OS=Caenorhabditis elegans GN=ttr-5 PE=2 SV=1		--	--	--	--	--		--	--	--	--	--		-	-	-
Unigene35942_1	481		15.4805	1.54871	0.793182		-3.32131	-4.28666	-0.965346		sp|P34621|YO85_CAEEL	101	2e-21	Uncharacterized protein ZK1236.5 OS=Caenorhabditis elegans GN=ZK1236.5 PE=4 SV=2		--	--	--	--	--		--	--	--	--	--		-	-	-
Unigene36258_1	453		19.9988	1.37037	0.842209		-3.86728	-4.56959	-0.702311		sp|P34546|VATL2_CAEEL	188	1e-47	V-type proton ATPase 16 kDa proteolipid subunit 2/3 OS=Caenorhabditis elegans GN=vha-2 PE=2 SV=2		SPAC1B3.14	129	3e-30	COG0636	F0F1-type ATP synthase, subunit c/Archaeal/vacuolar-type H+-ATPase, subunit K		K02155	5e-31	130	cre:CHLREDRAFT_134189	V-type H+-transporting ATPase 16kDa proteolipid subunit [EC:3.6.3.14]		GO:0006818//hydrogen transport;GO:0006754//ATP biosynthetic process	GO:0015078//hydrogen ion transmembrane transporter activity;GO:0003824//catalytic activity	GO:0031224//intrinsic to membrane;GO:0043231//intracellular membrane-bounded organelle;GO:0033177//proton-transporting two-sector ATPase complex, proton-transporting domain;GO:0033176//proton-transporting V-type ATPase complex;GO:0031090//organelle membrane
Unigene36599_1	1651		28.4887	2.4816	1.30948		-3.52105	-4.44332	-0.922277		sp|Q17770|PDI2_CAEEL	628	3e-179	Protein disulfide-isomerase 2 OS=Caenorhabditis elegans GN=pdi-2 PE=1 SV=1		SPAC1F5.02	218	2e-56	COG0526	Thiol-disulfide isomerase and thioredoxins		K09580	3e-75	279	cre:CHLREDRAFT_195895	protein disulfide-isomerase A1 [EC:5.3.4.1]		GO:0006950//response to stress	-	GO:0016020//membrane;GO:0009536//plastid
Unigene36893_1	276		15.7376	3.5987	3.22542		-2.12867	-2.28666	-0.157991		sp|P49632|RL40_CAEEL	129	6e-30	Ubiquitin-60S ribosomal protein L40 OS=Caenorhabditis elegans GN=ubq-2 PE=3 SV=2		SPAC1805.12c_2	100	8e-22	COG1552	Ribosomal protein L40E		K02927	1e-27	117	olu:OSTLU_16428	large subunit ribosomal protein L40e		GO:0003006//reproductive developmental process;GO:0010467//gene expression;GO:0032446//protein modification by small protein conjugation	GO:0005488//binding;GO:0005198//structural molecule activity	GO:0015934//large ribosomal subunit;GO:0031981//nuclear lumen
Unigene37162_1	292		5.1001	0.425189	1e-05		-3.58435	-18.9602	-15.3758		sp|Q09544|ATPD_CAEEL	83.6	3e-16	ATP synthase subunit delta, mitochondrial OS=Caenorhabditis elegans GN=F58F12.1 PE=1 SV=1		SPBC13E7.04	65.9	2e-11	COG0355	F0F1-type ATP synthase, epsilon subunit (mitochondrial delta subunit)		K02134	6e-12	65.9	olu:OSTLU_35127	F-type H+-transporting ATPase subunit delta [EC:3.6.3.14]		GO:0006811//ion transport;GO:0006754//ATP biosynthetic process	GO:0015078//hydrogen ion transmembrane transporter activity	GO:0000275//mitochondrial proton-transporting ATP synthase complex, catalytic core F(1)
Unigene37231_1	236		6.83615	0.526081	1e-05		-3.69983	-19.3828	-15.683		sp|Q27302|GLBH_CAEBR	95.1	1e-19	Globin-like protein OS=Caenorhabditis briggsae GN=glb-1 PE=2 SV=1		--	--	--	--	--		--	--	--	--	--		-	-	-
Unigene37238_1	452		6.31495	1.3734	1e-05		-2.20102	-19.2684	-17.0674		sp|Q20779|COX6A_CAEEL	105	1e-22	Probable cytochrome c oxidase subunit 6A, mitochondrial OS=Caenorhabditis elegans GN=tag-174 PE=2 SV=1		--	--	--	--	--		--	--	--	--	--		-	-	-
Unigene37245_1	250		5.95692	0.496621	1e-05		-3.58435	-19.1842	-15.5999		sp|Q09511|RSP4_CAEEL	111	1e-24	Probable splicing factor, arginine/serine-rich 4 OS=Caenorhabditis elegans GN=rsp-4 PE=2 SV=1		ssr1480	51.2	5e-07	COG0724	RNA-binding proteins (RRM domain)		K12891	2e-15	77.4	ath:AT5G64200	splicing factor, arginine/serine-rich 2		GO:0008152//metabolic process	GO:0046872//metal ion binding;GO:0003824//catalytic activity	GO:0043231//intracellular membrane-bounded organelle
Unigene37305_1	454		10.1141	1.36735	0.280118		-2.88691	-5.17419	-2.28727		sp|P36573|LEC1_CAEEL	162	7e-40	32 kDa beta-galactoside-binding lectin OS=Caenorhabditis elegans GN=lec-1 PE=1 SV=1		--	--	--	--	--		--	--	--	--	--		-	-	-
Unigene37376_1	428		6.3791	0.580164	0.891403		-3.45882	-2.8392	0.619617		sp|O44156|PSA1_CAEEL	82.4	8e-16	Proteasome subunit alpha type-1 OS=Caenorhabditis elegans GN=pas-6 PE=1 SV=1		SPAC6G10.04c	76.6	1e-14	COG0638	20S proteasome, alpha and beta subunits		K02725	5e-16	80.1	zma:100286238	20S proteasome subunit alpha 6 [EC:3.4.25.1]		GO:0019941//modification-dependent protein catabolic process	GO:0008233//peptidase activity	GO:0000502//proteasome complex;GO:0016020//membrane
Unigene37393_1	483		4.11105	0.5141	1e-05		-2.99939	-18.6491	-15.6498		sp|Q19724|NDUS6_CAEEL	176	8e-44	Probable NADH dehydrogenase [ubiquinone] iron-sulfur protein 6, mitochondrial OS=Caenorhabditis elegans GN=nduf-6 PE=2 SV=1		--	--	--	--	--		K03939	9e-10	59.7	ppp:PHYPADRAFT_149272	NADH dehydrogenase (ubiquinone) Fe-S protein 6 [EC:1.6.5.3 1.6.99.3]		-	-	-
Unigene37586_1	327		5.69277	0.759359	0.38891		-2.90628	-3.87162	-0.965346		sp|Q19584|UFD1_CAEEL	49.3	7e-06	Ubiquitin fusion degradation protein 1 homolog OS=Caenorhabditis elegans GN=ufd-1 PE=1 SV=1		--	--	--	--	--		--	--	--	--	--		-	-	-
Unigene37618_1	279		2.22406	1e-05	0.455819		-17.7628	-2.28666	15.4762		sp|A8NY27|EIF3E_BRUMA	157	1e-38	Eukaryotic translation initiation factor 3 subunit E OS=Brugia malayi GN=Bm1_11985 PE=3 SV=2		--	--	--	--	--		K03250	2e-23	103	ppp:PHYPADRAFT_199296	translation initiation factor eIF-3 subunit 6		GO:0006970//response to osmotic stress;GO:0009791//post-embryonic development;GO:0006351//transcription, DNA-dependent;GO:0009639//response to red or far red light	GO:0008135//translation factor activity, nucleic acid binding	GO:0043231//intracellular membrane-bounded organelle;GO:0043234//protein complex;GO:0016020//membrane
Unigene37758_1	475		12.5409	0.784138	0.803201		-3.99939	-3.96473	0.0346544		sp|P47209|TCPE_CAEEL	223	3e-58	T-complex protein 1 subunit epsilon OS=Caenorhabditis elegans GN=cct-5 PE=1 SV=1		SPAC1420.02c	185	3e-47	COG0459	Chaperonin GroEL (HSP60 family)		K09497	3e-53	204	olu:OSTLU_49043	T-complex protein 1 subunit epsilon		GO:0044267//cellular protein metabolic process	GO:0005515//protein binding;GO:0032559//adenyl ribonucleotide binding	GO:0044424//intracellular part
Unigene37931_1	485		5.37351	0.76797	1.04885		-2.80674	-2.35705	0.449692		sp|P27604|SAHH_CAEEL	281	1e-75	Adenosylhomocysteinase OS=Caenorhabditis elegans GN=ahcy-1 PE=1 SV=1		YER043c	242	2e-64	COG0499	S-adenosylhomocysteine hydrolase		K01251	1e-63	238	zma:100274418	adenosylhomocysteinase [EC:3.3.1.1]		-	-	-
Unigene37968_1	333		1e-05	1.49135	0.381903		17.1863	15.2209	-1.96535		sp|Q9BL19|RL17_CAEEL	51.2	2e-06	60S ribosomal protein L17 OS=Caenorhabditis elegans GN=rpl-17 PE=2 SV=1		--	--	--	--	--		K02880	4e-07	49.7	ath:AT1G67430	large subunit ribosomal protein L17e		-	-	-
Unigene38007_1	331		1.1248	0.375091	0.38421		-1.58435	-1.54969	0.0346544		sp|P34308|CAN_CAEEL	168	8e-42	Calpain clp-1 OS=Caenorhabditis elegans GN=clp-1 PE=2 SV=4		--	--	--	--	--		--	--	--	--	--		-	-	-
Unigene38560_1	451		23.1144	1.92702	1.69189		-3.58435	-3.77209	-0.187738		sp|Q61CQ8|SPCS1_CAEBR	108	1e-23	Probable signal peptidase complex subunit 1 OS=Caenorhabditis briggsae GN=CBG12804 PE=3 SV=1		--	--	--	--	--		--	--	--	--	--		-	-	GO:0044444//cytoplasmic part;GO:0043229//intracellular organelle
Unigene38686_1	313		1e-05	0.396662	0.406305		15.2756	15.3103	0.0346544		sp|Q21930|RL28_CAEEL	63.9	3e-10	60S ribosomal protein L28 OS=Caenorhabditis elegans GN=rpl-28 PE=1 SV=3		--	--	--	--	--		K02903	7e-13	68.9	ppp:PHYPADRAFT_49183	large subunit ribosomal protein L28e		-	-	-
Unigene38728_1	931		49.8542	6.00105	3.27837		-3.05443	-3.92666	-0.872236		sp|A8PJ38|RS3A_BRUMA	419	2e-116	40S ribosomal protein S3a OS=Brugia malayi GN=Bm1_27225 PE=3 SV=1		SPAC22H12.04c	286	3e-77	COG1890	Ribosomal protein S3AE		K02984	7e-88	320	osa:4331966	small subunit ribosomal protein S3Ae		-	-	-
Unigene39210_1	521		32.1571	3.33622	2.68505		-3.26885	-3.58212	-0.313269		sp|P34328|HSP10_CAEEL	116	7e-26	Heat shock protein Hsp-12.2 OS=Caenorhabditis elegans GN=hsp-12.2 PE=1 SV=1		--	--	--	--	--		--	--	--	--	--		-	-	-
Unigene42145_1	510		37.2307	1.94753	2.24424		-4.25677	-4.0522	0.204579		sp|P49180|RL35A_CAEEL	159	8e-39	60S ribosomal protein L35a OS=Caenorhabditis elegans GN=rpl-33 PE=1 SV=3		YPL143w	112	2e-25	COG2451	Ribosomal protein L35AE/L33A		K02917	1e-30	129	osa:4339563	large subunit ribosomal protein L35Ae		-	-	-
Unigene42686_1	279		19.5717	1.78	0.455819		-3.45882	-5.42416	-1.96535		sp|Q95XM2|PHM_CAEEL	86.7	4e-17	Probable peptidylglycine alpha-hydroxylating monooxygenase Y71G12B.4 OS=Caenorhabditis elegans GN=Y71G12B.4 PE=1 SV=1		--	--	--	--	--		--	--	--	--	--		-	-	-
Unigene42918_1	421		53.0604	4.42358	3.6249		-3.58435	-3.87162	-0.287274		sp|P91913|RLA1_CAEEL	130	3e-30	60S acidic ribosomal protein P1 OS=Caenorhabditis elegans GN=rla-1 PE=1 SV=2		SPCP1E11.09c	108	3e-24	COG2058	Ribosomal protein L12E/L44/L45/RPP1/RPP2		K02942	1e-24	108	ath:AT5G47700	large subunit ribosomal protein LP1		GO:0006412//translation	-	GO:0005840//ribosome;GO:0043231//intracellular membrane-bounded organelle;GO:0016020//membrane
Unigene4376_1	746		20.4619	2.66285	0.511422		-2.9419	-5.32228	-2.38038		sp|Q23280|YOCA_CAEEL	132	3e-30	Uncharacterized protein ZC395.10 OS=Caenorhabditis elegans GN=ZC395.10 PE=2 SV=1		--	--	--	--	--		K13171	5e-08	55.1	ath:AT2G29210	serine/arginine repetitive matrix protein 1		-	-	-
Unigene43907_1	526		46.2435	4.01262	1.9342		-3.52663	-4.57944	-1.05281		sp|Q19869|RL26_CAEEL	230	3e-60	60S ribosomal protein L26 OS=Caenorhabditis elegans GN=rpl-26 PE=2 SV=1		SPBC29B5.03c	136	2e-32	COG0198	Ribosomal protein L24		K02898	9e-46	179	ath:AT5G67510	large subunit ribosomal protein L26e		GO:0010467//gene expression	GO:0005488//binding;GO:0005198//structural molecule activity	GO:0043231//intracellular membrane-bounded organelle;GO:0015934//large ribosomal subunit
Unigene44002_1	213		0.58264	1e-05	1e-05		-15.8303	-15.8303	0		sp|P17343|GBB1_CAEEL	144	1e-34	Guanine nucleotide-binding protein subunit beta-1 OS=Caenorhabditis elegans GN=gpb-1 PE=2 SV=2		mll2069	66.6	1e-11	COG2319	FOG: WD40 repeat		K04536	1e-15	78.2	ppp:PHYPADRAFT_113533	guanine nucleotide binding protein (G protein), beta 1		GO:0007166//cell surface receptor linked signal transduction;GO:0023060	GO:0005488//binding;GO:0060089//molecular transducer activity	GO:0019897//extrinsic to plasma membrane
Unigene44299_1	204		3.04173	1e-05	1e-05		-18.2145	-18.2145	0		sp|Q09545|DHSB_CAEEL	117	2e-26	Succinate dehydrogenase [ubiquinone] iron-sulfur subunit, mitochondrial OS=Caenorhabditis elegans GN=sdhb-1 PE=2 SV=1		SPAC140.01	106	1e-23	COG0479	Succinate dehydrogenase/fumarate reductase, Fe-S protein subunit		K00235	2e-22	100	ppp:PHYPADRAFT_5986	succinate dehydrogenase (ubiquinone) iron-sulfur protein [EC:1.3.5.1]		GO:0009060//aerobic respiration;GO:0010467//gene expression	GO:0000104//succinate dehydrogenase activity;GO:0043169//cation binding;GO:0051536//iron-sulfur cluster binding;GO:0005198//structural molecule activity	GO:0043229//intracellular organelle;GO:0030529//ribonucleoprotein complex
Unigene4430_1	783		19.3365	1.26851	1.62418		-3.93012	-3.57354	0.356582		sp|P41855|FLP01_CAEEL	83.2	2e-15	FMRFamide-like neuropeptides 1 OS=Caenorhabditis elegans GN=flp-1 PE=1 SV=1		--	--	--	--	--		--	--	--	--	--		-	-	-
Unigene44387_1	354		6.66086	1e-05	1.07774		-19.3453	-2.6277	16.7177		sp|Q23490|MLT7_CAEEL	101	1e-21	Peroxidase mlt-7 OS=Caenorhabditis elegans GN=mlt-7 PE=1 SV=1		--	--	--	--	--		--	--	--	--	--		-	-	-
Unigene44411_1	319		2.72325	0.778402	1e-05		-1.80674	-18.055	-16.2482		sp|P34722|KPC1_CAEEL	118	1e-26	Protein kinase C-like 1 OS=Caenorhabditis elegans GN=tpa-1 PE=2 SV=2		--	--	--	--	--		K04688	8e-09	55.5	ppp:PHYPADRAFT_188412	p70 ribosomal S6 kinase [EC:2.7.11.1]		-	-	-
Unigene44451_1	295		8.83441	2.52519	1.29329		-1.80674	-2.77209	-0.965346		sp|Q9XW16|PROF1_CAEEL	95.5	9e-20	Profilin-1 OS=Caenorhabditis elegans GN=pfn-1 PE=2 SV=1		--	--	--	--	--		--	--	--	--	--		-	-	-
Unigene44484_1	279		5.78255	1.335	1e-05		-2.11486	-19.1413	-17.0265		sp|Q09607|GST36_CAEEL	90.5	3e-18	Probable glutathione S-transferase gst-36 OS=Caenorhabditis elegans GN=gst-36 PE=1 SV=2		--	--	--	--	--		--	--	--	--	--		-	-	-
Unigene44527_1	983		17.2961	2.27344	0.388119		-2.92749	-5.4778	-2.55031		sp|Q10651|A4_CAEEL	344	5e-94	Beta-amyloid-like protein OS=Caenorhabditis elegans GN=apl-1 PE=1 SV=2		XF1267	55.5	1e-07	COG5297	Cellobiohydrolase A (1,4-beta-cellobiosidase A)		K12811	2e-07	53.9	rcu:RCOM_0075460	ATP-dependent RNA helicase DDX46/PRP5 [EC:3.6.4.13]		-	-	-
Unigene44638_1	265		11.2395	0.46851	1.9196		-4.58435	-2.54969	2.03465		sp|Q21752|VDAC_CAEEL	103	3e-22	Probable voltage-dependent anion-selective channel OS=Caenorhabditis elegans GN=R05G6.7 PE=2 SV=2		--	--	--	--	--		--	--	--	--	--		-	-	-
Unigene44655_1	228		0.544309	1e-05	1e-05		-15.7321	-15.7321	0		sp|Q9XW92|VATA_CAEEL	151	1e-36	V-type proton ATPase catalytic subunit A OS=Caenorhabditis elegans GN=vha-13 PE=1 SV=3		SPAC343.05	139	2e-33	COG1155	Archaeal/vacuolar-type H+-ATPase subunit A		K02145	8e-36	145	rcu:RCOM_1573740	V-type H+-transporting ATPase subunit A [EC:3.6.3.14]		-	-	-
Unigene44755_1	249		1e-05	0.498615	1e-05		15.6056	0	-15.6056		sp|P90702|RL44_BRUMA	70.5	3e-12	fatty acid and retinol binding protein=Brugia malayi GN=rpl-44 PE=3 SV=3		YNL162w	59.7	1e-09	COG1631	FAR		K02929	2e-09	57.4	pop:POPTR_819897	fatty acid and retinol binding protein		-	-	-
Unigene44820_1	209		5.34412	1.18809	1e-05		-2.16931	-19.0276	-16.8583		sp|Q20086|UGT58_CAEEL	93.6	3e-19	Putative UDP-glucuronosyltransferase ugt-58 OS=Caenorhabditis elegans GN=ugt-58 PE=2 SV=2		--	--	--	--	--		--	--	--	--	--		-	-	-
Unigene4553_1	1040		11.3363	0.95504	0.244564		-3.56924	-5.53459	-1.96535		sp|P09446|HSP7A_CAEEL	625	1e-178	Heat shock 70 kDa protein A OS=Caenorhabditis elegans GN=hsp-1 PE=1 SV=2		YAL005c	550	2e-156	COG0443	Molecular chaperone		K03283	2e-157	551	sbi:SORBI_03g039360	heat shock 70kDa protein 1/8		-	-	-
Unigene46497_1	471		20.2885	3.16319	0.810023		-2.68121	-4.64656	-1.96535		sp|Q09490|LGG1_CAEEL	206	7e-53	Protein lgg-1 OS=Caenorhabditis elegans GN=lgg-1 PE=1 SV=1		--	--	--	--	--		K08341	3e-35	144	cre:CHLREDRAFT_59275	GABA(A) receptor-associated protein (autophagy-related protein 8)		GO:0006810//transport	-	GO:0005774//vacuolar membrane;GO:0031410//cytoplasmic vesicle
Unigene46626_1	865		9.8995	1.43532	1.17617		-2.78598	-3.07326	-0.287274		sp|P27639|IF4A_CAEEL	387	4e-107	Eukaryotic initiation factor 4A OS=Caenorhabditis elegans GN=inf-1 PE=2 SV=1		SPAC1006.07	365	4e-101	COG0513	Superfamily II DNA and RNA helicases		K13025	4e-95	344	zma:732749	translation initiation factor eIF-4A 3 [EC:3.6.1.-]		-	GO:0032559//adenyl ribonucleotide binding;GO:0042623//ATPase activity, coupled;GO:0008135//translation factor activity, nucleic acid binding	-
Unigene46630_1	1480		23.1434	2.68444	1.37485		-3.10791	-4.07326	-0.965346		sp|P91268|PAL_CAEEL	343	2e-93	Probable peptidyl-alpha-hydroxyglycine alpha-amidating lyase F21F3.1 OS=Caenorhabditis elegans GN=F21F3.1 PE=1 SV=2		all0422	57.8	5e-08	COG3391	Uncharacterized conserved protein		K00504	2e-15	81.3	olu:OSTLU_15206	peptidylglycine monooxygenase [EC:1.14.17.3]		-	-	-
Unigene46761_1	208		38.1854	2.9845	3.66847		-3.67746	-3.37977	0.297689		sp|Q22288|TTR15_CAEEL	53.1	5e-07	Transthyretin-like protein 15 OS=Caenorhabditis elegans GN=ttr-15 PE=2 SV=1		--	--	--	--	--		--	--	--	--	--		-	-	-
Unigene47577_1	432		1.72364	0.574792	1e-05		-1.58435	-17.3951	-15.8108		sp|Q95ZQ4|AAPK2_CAEEL	105	1e-22	5'-AMP-activated protein kinase catalytic subunit alpha-2 OS=Caenorhabditis elegans GN=aak-2 PE=1 SV=2		--	--	--	--	--		--	--	--	--	--		-	-	-
Unigene47592_1	341		2.18362	1e-05	1e-05		-17.7364	-17.7364	0		sp|P30640|BUD13_CAEEL	57	1e-18	BUD13 homolog OS=Caenorhabditis elegans GN=R08D7.1 PE=2 SV=1		--	--	--	--	--		--	--	--	--	--		-	-	-
Unigene47700_1	201		4.9394	0.617687	1e-05		-2.99939	-18.914	-15.9146		sp|Q18161|YBPT_CAEEL	113	3e-25	UPF0046 protein C25E10.12 OS=Caenorhabditis elegans GN=C25E10.12 PE=2 SV=1		--	--	--	--	--		--	--	--	--	--		-	-	-
Unigene48038_1	364		4.43223	1e-05	1e-05		-18.7577	-18.7577	0		sp|P34269|TYR1_CAEEL	88.2	1e-17	Putative tyrosinase-like protein tyr-1 OS=Caenorhabditis elegans GN=tyr-1 PE=1 SV=2		--	--	--	--	--		--	--	--	--	--		-	-	-
Unigene48128_1	251		1.97773	0.494642	1e-05		-1.99939	-17.5935	-15.5941		sp|Q22460|BCA1_CAEEL	80.1	4e-15	Beta carbonic anhydrase 1 OS=Caenorhabditis elegans GN=bca-1 PE=2 SV=1		--	--	--	--	--		--	--	--	--	--		-	-	-
Unigene48225_1	477		1.56104	0.260283	0.799834		-2.58435	-0.964732	1.61962		sp|Q09936|YSE2_CAEEL	229	7e-60	Uncharacterized protein C53C9.2 OS=Caenorhabditis elegans GN=C53C9.2 PE=2 SV=2		--	--	--	--	--		--	--	--	--	--		-	-	-
Unigene48322_1	292		8.50016	0.425189	1e-05		-4.32131	-19.6971	-15.3758		sp|P34388|RT09_CAEEL	59.3	7e-09	Probable 40S ribosomal protein S9, mitochondrial OS=Caenorhabditis elegans GN=F09G8.3 PE=2 SV=2		--	--	--	--	--		--	--	--	--	--		-	-	-
Unigene48605_1	347		8.22581	1e-05	1e-05		-19.6498	-19.6498	0		sp|P52275|TBB2_CAEEL	216	3e-56	Tubulin beta-2 chain OS=Caenorhabditis elegans GN=tbb-2 PE=2 SV=1		ECU03g0820i	184	3e-47	COG5023	Tubulin		K07375	1e-53	204	olu:OSTLU_12139	tubulin beta		-	-	-
Unigene48653_1	265		6.08804	0.46851	0.9598		-3.69983	-2.66517	1.03465		sp|Q18673|NEPL1_CAEEL	83.6	4e-16	Neprilysin-1 OS=Caenorhabditis elegans GN=nep-1 PE=1 SV=3		MA2001	54.7	4e-08	COG3590	Predicted metalloendopeptidase		K01415	4e-14	73.2	cme:CMP249C	endothelin-converting enzyme [EC:3.4.24.71]		-	-	-
Unigene48658_1	421		9.13818	0.589811	1e-05		-3.95358	-19.8015	-15.848		sp|Q19673|TYR3_CAEEL	79.7	5e-15	Putative tyrosinase-like protein tyr-3 OS=Caenorhabditis elegans GN=tyr-3 PE=2 SV=5		--	--	--	--	--		--	--	--	--	--		-	-	-
Unigene48704_1	506		8.82942	1.4722	0.502662		-2.58435	-4.13466	-1.55031		sp|P02566|MYO4_CAEEL	237	2e-62	Myosin-4 OS=Caenorhabditis elegans GN=unc-54 PE=1 SV=1		aq_629	64.7	8e-11	COG1196	Chromosome segregation ATPases		K11548	8e-09	56.6	cme:CMB012C	kinetochore protein Nuf2		-	-	-
Unigene48721_1	411		1.50976	0.302081	1e-05		-2.32131	-17.204	-14.8826		sp|P46550|TCPZ_CAEEL	210	3e-54	T-complex protein 1 subunit zeta OS=Caenorhabditis elegans GN=cct-6 PE=1 SV=1		YDR188w	166	8e-42	COG0459	Chaperonin GroEL (HSP60 family)		K09498	3e-44	173	olu:OSTLU_19801	T-complex protein 1 subunit zeta		-	-	-
Unigene48722_1	444		14.5345	0.279629	1.43213		-5.69983	-3.34324	2.35658		sp|Q03575|TTR5_CAEEL	90.9	3e-18	Transthyretin-like protein 5 OS=Caenorhabditis elegans GN=ttr-5 PE=2 SV=1		--	--	--	--	--		--	--	--	--	--		-	-	-
Unigene48742_1	402		9.26137	1.23537	1.58176		-2.90628	-2.54969	0.356582		sp|Q18212|UAP56_CAEEL	186	3e-47	Spliceosome RNA helicase BAT1 homolog OS=Caenorhabditis elegans GN=hel-1 PE=2 SV=1		SPAC17G6.14c	154	4e-38	COG0513	Superfamily II DNA and RNA helicases		K12812	1e-36	148	vvi:100268003	ATP-dependent RNA helicase UAP56/SUB2 [EC:3.6.4.13]		-	-	-
Unigene48903_1	258		3.84814	1e-05	0.492921		-18.5538	-2.96473	15.5891		sp|Q10651|A4_CAEEL	108	8e-24	Beta-amyloid-like protein OS=Caenorhabditis elegans GN=apl-1 PE=1 SV=2		--	--	--	--	--		--	--	--	--	--		-	-	-
Unigene48905_1	426		9.61357	0.291444	0.597059		-5.04378	-4.00913	1.03465		sp|Q20585|PSMD6_CAEEL	140	2e-33	26S proteasome non-ATPase regulatory subunit 6 OS=Caenorhabditis elegans GN=rpn-7 PE=2 SV=1		SPBC582.07c	102	3e-22	COG5187	26S proteasome regulatory complex component, contains PCI domain		K03037	3e-25	110	vvi:100258219	26S proteasome regulatory subunit N7		GO:0030163//protein catabolic process	-	GO:0016020//membrane;GO:0044424//intracellular part
Unigene48919_1	439		4.80579	1e-05	0.289689		-18.8744	-4.0522	14.8222		sp|P53588|SUCB1_CAEEL	186	4e-47	Probable succinyl-CoA ligase [ADP-forming] subunit beta, mitochondrial OS=Caenorhabditis elegans GN=F47B10.1 PE=2 SV=1		SPCC1620.08	124	6e-29	COG0045	Succinyl-CoA synthetase, beta subunit		K01900	1e-26	115	zma:100284286	succinyl-CoA synthetase beta subunit [EC:6.2.1.4 6.2.1.5]		-	GO:0016874//ligase activity	GO:0043231//intracellular membrane-bounded organelle
Unigene49026_1	240		2.58547	0.517313	2.11956		-2.32131	-0.286661	2.03465		sp|P54688|BCAT_CAEEL	97.1	3e-20	Branched-chain-amino-acid aminotransferase, cytosolic OS=Caenorhabditis elegans GN=bcat-1 PE=2 SV=2		YHR208w	47.8	5e-06	COG0115	Branched-chain amino acid aminotransferase/4-amino-4-deoxychorismate lyase		--	--	--	--	--		GO:0008152//metabolic process	GO:0003824//catalytic activity	-
Unigene49109_1	439		7.35003	1.41407	2.02782		-2.3779	-1.85782	0.520081		sp|Q95003|GPX3_CAEEL	177	2e-44	Glutathione peroxidase OS=Caenorhabditis elegans GN=C11E4.2 PE=2 SV=1		CAC1571	76.3	2e-14	COG0386	Glutathione peroxidase		K00432	1e-13	72.4	ath:AT2G31570	glutathione peroxidase [EC:1.11.1.9]		-	GO:0005488//binding	-
Unigene49161_1	275		2.70769	1e-05	1.38735		-18.0467	-0.964732	17.082		sp|Q93561|DERL1_CAEEL	128	1e-29	Derlin-1 OS=Caenorhabditis elegans GN=cup-2 PE=1 SV=1		YDR411c	51.6	3e-07	COG5291	Predicted membrane protein		K13989	2e-10	60.5	cme:CMI159C	Derlin-2/3		-	-	GO:0044464//cell part
Unigene4921_1	413		38.1622	3.00618	3.07926		-3.66614	-3.63149	0.0346544		sp|O01504|RLA2_CAEEL	133	3e-31	60S acidic ribosomal protein P2 OS=Caenorhabditis elegans GN=rpa-2 PE=1 SV=2		SPBP8B7.06	125	2e-29	COG2058	Ribosomal protein L12E/L44/L45/RPP1/RPP2		K02943	1e-28	121	ppp:PHYPADRAFT_175904	large subunit ribosomal protein LP2		GO:0006412//translation	-	GO:0005622//intracellular
Unigene49348_1	277		1.79209	1e-05	1e-05		-17.4513	-17.4513	0		sp|P34722|KPC1_CAEEL	174	2e-43	xylanase=Caenorhabditis elegans GN=tpa-1 PE=2 SV=2		SPAC17G8.14c_2	98.6	2e-21	COG0515	xylanase		K08850	1e-14	74.7	olu:OSTLU_50582	xylanase		GO:0023060;GO:0010468//regulation of gene expression;GO:0006350//transcription;GO:0006464//protein modification process	GO:0004672//protein kinase activity;GO:0004872//receptor activity;GO:0000166//nucleotide binding	-
Unigene49456_1	306		1.62225	1e-05	1e-05		-17.3076	-17.3076	0		sp|Q10657|TPIS_CAEEL	132	5e-31	Triosephosphate isomerase OS=Caenorhabditis elegans GN=tpi-1 PE=1 SV=2		SPCC24B10.21	111	4e-25	COG0149	Triosephosphate isomerase		K01803	2e-30	127	ppp:PHYPADRAFT_179794	triosephosphate isomerase (TIM) [EC:5.3.1.1]		GO:0006007//glucose catabolic process;GO:0006629//lipid metabolic process;GO:0032787	GO:0016861//intramolecular oxidoreductase activity, interconverting aldoses and ketoses;GO:0000166//nucleotide binding;GO:0008943//glyceraldehyde-3-phosphate dehydrogenase activity	-
Unigene49483_1	331		1e-05	1e-05	0.38421		0	15.2296	15.2296		sp|Q23381|MUTA_CAEEL	102	7e-22	Probable methylmalonyl-CoA mutase, mitochondrial OS=Caenorhabditis elegans GN=mmcm-1 PE=2 SV=2		BH2955_1	102	1e-22	COG1884	Methylmalonyl-CoA mutase, N-terminal domain/subunit		--	--	--	--	--		-	GO:0019842//vitamin binding;GO:0016866//intramolecular transferase activity;GO:0043169//cation binding	-
Unigene49496_1	241		2.05979	1e-05	0.527691		-17.6521	-1.96473	15.6874		sp|P34676|PCP5_CAEEL	73.2	5e-13	Prolyl carboxy peptidase like protein 5 OS=Caenorhabditis elegans GN=pcp-5 PE=1 SV=1		--	--	--	--	--		--	--	--	--	--		-	-	-
Unigene49508_1	241		1.54484	0.515167	1e-05		-1.58435	-17.2371	-15.6528		sp|P90993|RM41_CAEEL	105	9e-23	39S ribosomal protein L41, mitochondrial OS=Caenorhabditis elegans GN=mrpl-41 PE=2 SV=1		--	--	--	--	--		--	--	--	--	--		-	-	-
Unigene49555_1	268		6.48296	1e-05	0.474528		-19.3063	-3.77209	15.5342		sp|Q10657|TPIS_CAEEL	126	4e-29	Triosephosphate isomerase OS=Caenorhabditis elegans GN=tpi-1 PE=1 SV=2		YDR050c	77	8e-15	COG0149	Triosephosphate isomerase		K01803	2e-20	94.4	pop:POPTR_721810	triosephosphate isomerase (TIM) [EC:5.3.1.1]		GO:0008152//metabolic process	GO:0016491//oxidoreductase activity	-
Unigene49585_1	241		2.05979	0.515167	1e-05		-1.99939	-17.6521	-15.6528		sp|P34714|SPRC_CAEEL	144	2e-34	SPARC OS=Caenorhabditis elegans GN=ost-1 PE=1 SV=1		--	--	--	--	--		--	--	--	--	--		-	-	-
Unigene49612_1	247		1e-05	1e-05	1.02975		0	16.6519	16.6519		sp|Q11067|PDIA6_CAEEL	76.6	4e-14	Probable protein disulfide-isomerase A6 OS=Caenorhabditis elegans GN=tag-320 PE=2 SV=1		--	--	--	--	--		K09584	2e-10	60.5	rcu:RCOM_0511560	protein disulfide-isomerase A6 [EC:5.3.4.1]		-	-	-
Unigene49660_1	236		1.57757	1e-05	1e-05		-17.2673	-17.2673	0		sp|P46548|NMT_CAEEL	105	1e-22	Probable glycylpeptide N-tetradecanoyltransferase OS=Caenorhabditis elegans GN=nmt-1 PE=2 SV=1		SPBC2G2.11	56.6	1e-08	COG5092	N-myristoyl transferase		K00671	5e-19	89.4	vvi:100249269	glycylpeptide N-tetradecanoyltransferase [EC:2.3.1.97]		GO:0006498;GO:0010016//shoot morphogenesis	GO:0016410//N-acyltransferase activity	GO:0043231//intracellular membrane-bounded organelle;GO:0044444//cytoplasmic part;GO:0030529//ribonucleoprotein complex
Unigene49666_1	385		3.54578	1e-05	1e-05		-18.4357	-18.4357	0		sp|Q18685|UN112_CAEEL	225	8e-59	Protein unc-112 OS=Caenorhabditis elegans GN=unc-112 PE=1 SV=1		--	--	--	--	--		--	--	--	--	--		-	-	-
Unigene49699_1	309		4.81951	1e-05	1.23469		-18.8785	-1.96473	16.9138		sp|Q9NAH4|DENR_CAEEL	97.4	2e-20	Density-regulated protein homolog OS=Caenorhabditis elegans GN=Y47D3A.21 PE=2 SV=1		SPBC16C6.05	60.5	7e-10	COG0023	Translation initiation factor 1 (eIF-1/SUI1) and related proteins		--	--	--	--	--		-	-	-
Unigene49938_1	316		5.10548	0.392896	1e-05		-3.69983	-18.9617	-15.2619		sp|P39745|SUR1_CAEEL	118	1e-26	Mitogen-activated protein kinase mpk-1 OS=Caenorhabditis elegans GN=mpk-1 PE=1 SV=2		--	--	--	--	--		K04371	2e-08	53.9	cre:CHLREDRAFT_78072	extracellular signal-regulated kinase 1/2 [EC:2.7.11.24]		-	GO:0004674//protein serine/threonine kinase activity;GO:0000166//nucleotide binding	-
Unigene50016_1	298		1.6658	1e-05	0.426757		-17.3459	-1.96473	15.3811		sp|Q93454|NPP17_CAEEL	148	9e-36	Nucleoporin-17 OS=Caenorhabditis elegans GN=npp-17 PE=1 SV=1		--	--	--	--	--		K02180	1e-14	74.7	olu:OSTLU_13201	cell cycle arrest protein BUB3		-	GO:0005488//binding	GO:0031461//cullin-RING ubiquitin ligase complex;GO:0043231//intracellular membrane-bounded organelle
Unigene50097_1	252		1.96988	0.492679	0.504657		-1.99939	-1.96473	0.0346544		sp|Q04833|LRP_CAEEL	112	5e-25	Low-density lipoprotein receptor-related protein OS=Caenorhabditis elegans GN=lrp-1 PE=1 SV=1		--	--	--	--	--		--	--	--	--	--		-	-	-
Unigene51605_1	203		7.3361	0.611602	1.25294		-3.58435	-2.54969	1.03465		sp|Q61RF0|RRP15_CAEBR	60.8	2e-09	RRP15-like protein OS=Caenorhabditis briggsae GN=CBG06617 PE=3 SV=1		--	--	--	--	--		--	--	--	--	--		-	-	-
Unigene51633_1	240		1.03419	1e-05	1e-05		-16.6581	-16.6581	0		sp|P91276|IMA2_CAEEL	82.8	6e-16	Importin subunit alpha-2 OS=Caenorhabditis elegans GN=ima-2 PE=1 SV=1		YNL189w	67	8e-12	COG5064	Karyopherin (importin) alpha		--	--	--	--	--		-	-	-
Unigene51802_1	248		3.00248	0.500626	1e-05		-2.58435	-18.1958	-15.6114		sp|Q22347|ACADM_CAEEL	153	4e-37	Probable medium-chain specific acyl-CoA dehydrogenase 10, mitochondrial OS=Caenorhabditis elegans GN=acdh-10 PE=2 SV=1		DR1255	72.8	1e-13	COG1960	Acyl-CoA dehydrogenases		K00253	3e-09	57	cre:CHLREDRAFT_128289	isovaleryl-CoA dehydrogenase [EC:1.3.99.10]		GO:0008152//metabolic process	GO:0003995//acyl-CoA dehydrogenase activity;GO:0032559//adenyl ribonucleotide binding	GO:0031980//mitochondrial lumen
Unigene51836_1	323		3.07374	1e-05	1e-05		-18.2296	-18.2296	0		sp|Q18493|UAP1_CAEEL	96.3	5e-20	Probable UDP-N-acetylglucosamine pyrophosphorylase OS=Caenorhabditis elegans GN=C36A4.4 PE=2 SV=2		YDL103c	84.7	4e-17	COG4284	UDP-glucose pyrophosphorylase		K00972	7e-15	75.5	olu:OSTLU_26644	UDP-N-acetylglucosamine pyrophosphorylase [EC:2.7.7.23]		-	-	-
Unigene51905_1	281		1.76658	0.441833	1e-05		-1.99939	-17.4306	-15.4312		sp|O44952|LONM_CAEEL	78.6	1e-14	Lon protease homolog, mitochondrial OS=Caenorhabditis elegans GN=C34B2.6 PE=2 SV=1		YBL022c	72	2e-13	COG0466	ATP-dependent Lon protease, bacterial type		K08675	2e-12	67.8	olu:OSTLU_41620	Lon-like ATP-dependent protease [EC:3.4.21.-]		-	-	-
Unigene51910_1	245		4.05232	0.506756	1e-05		-2.99939	-18.6284	-15.629		sp|Q21388|NAS10_CAEEL	105	9e-23	Zinc metalloproteinase nas-10 OS=Caenorhabditis elegans GN=nas-10 PE=2 SV=1		--	--	--	--	--		--	--	--	--	--		-	-	-
Unigene51944_1	333		0.37268	1.49135	1.52761		2.00061	2.03527	0.0346544		sp|O17732|PYC1_CAEEL	55.8	8e-08	Pyruvate carboxylase 1 OS=Caenorhabditis elegans GN=pyc-1 PE=1 SV=1		lin1060	52.8	2e-07	COG1038	Pyruvate carboxylase		K01958	1e-10	61.6	olu:OSTLU_32964	pyruvate carboxylase [EC:6.4.1.1]		-	-	-
Unigene51945_1	283		0.877049	0.438711	0.449376		-0.999387	-0.964732	0.0346544		sp|P34269|TYR1_CAEEL	97.1	3e-20	Putative tyrosinase-like protein tyr-1 OS=Caenorhabditis elegans GN=tyr-1 PE=1 SV=2		--	--	--	--	--		--	--	--	--	--		-	-	-
Unigene51976_1	240		0.517093	1e-05	1e-05		-15.6581	-15.6581	0		sp|Q21773|DHP1_CAEEL	136	4e-32	Dihydropyrimidinase 1 OS=Caenorhabditis elegans GN=dhp-1 PE=1 SV=2		BMEI1644	107	7e-24	COG0044	Dihydroorotase and related cyclic amidohydrolases		K01464	6e-23	102	ppp:PHYPADRAFT_133247	dihydropyrimidinase [EC:3.5.2.2]		-	-	-
Unigene51992_1	306		2.43338	1e-05	1e-05		-17.8926	-17.8926	0		sp|P12845|MYO2_CAEEL	122	9e-28	Myosin-2 OS=Caenorhabditis elegans GN=myo-2 PE=2 SV=2		--	--	--	--	--		--	--	--	--	--		-	-	-
Unigene52205_1	241		3.60463	1e-05	1e-05		-18.4595	-18.4595	0		sp|P34255|YKA3_CAEEL	82	1e-15	Uncharacterized protein B0303.3 OS=Caenorhabditis elegans GN=B0303.3 PE=2 SV=1		yfcY	49.3	2e-06	COG0183	Acetyl-CoA acetyltransferase		--	--	--	--	--		-	-	-
Unigene52223_1	238		3.65007	1e-05	0.534343		-18.4776	-2.77209	15.7055		sp|Q8WQA4|EXC4_CAEEL	125	6e-29	Chloride intracellular channel exc-4 OS=Caenorhabditis elegans GN=exc-4 PE=1 SV=2		--	--	--	--	--		--	--	--	--	--		-	-	-
Unigene52243_1	313		2.77545	1e-05	1e-05		-18.0824	-18.0824	0		sp|P52899|ODPA_CAEEL	194	1e-49	Probable pyruvate dehydrogenase E1 component subunit alpha, mitochondrial OS=Caenorhabditis elegans GN=T05H10.6 PE=3 SV=1		YER178w	146	1e-35	COG1071	Pyruvate/2-oxoglutarate dehydrogenase complex, dehydrogenase (E1) component, eukaryotic type, alpha subunit		K00161	1e-37	151	cme:CMT256C	pyruvate dehydrogenase E1 component subunit alpha [EC:1.2.4.1]		-	-	-
Unigene52251_1	379		0.654894	0.327586	1e-05		-0.999387	-15.999	-14.9996		sp|P39055|DYN1_CAEEL	207	1e-53	Dynamin OS=Caenorhabditis elegans GN=dyn-1 PE=1 SV=3		--	--	--	--	--		--	--	--	--	--		-	-	-
Unigene52266_1	249		1.49521	0.498615	1e-05		-1.58435	-17.19	-15.6056		sp|Q23402|BCCIP_CAEEL	66.6	4e-11	Protein BCCIP homolog OS=Caenorhabditis elegans GN=ZK1127.4 PE=2 SV=1		--	--	--	--	--		--	--	--	--	--		-	-	-
Unigene52326_1	228		4.35447	1e-05	1e-05		-18.7321	-18.7321	0		sp|Q21454|RM35_CAEEL	94.4	2e-19	Probable 39S ribosomal protein L35, mitochondrial OS=Caenorhabditis elegans GN=M01F1.6 PE=2 SV=2		--	--	--	--	--		--	--	--	--	--		-	-	-
Unigene52410_1	254		2.93155	0.4888	0.500683		-2.58435	-2.54969	0.0346544		sp|Q09384|YS88_CAEEL	85.9	7e-17	Uncharacterized protein ZK945.8 OS=Caenorhabditis elegans GN=ZK945.8 PE=2 SV=1		--	--	--	--	--		--	--	--	--	--		-	-	GO:0043231//intracellular membrane-bounded organelle
Unigene52455_1	339		2.56259	0.366239	1e-05		-2.80674	-17.9672	-15.1605		sp|Q11176|WDR1_CAEEL	95.1	1e-19	Actin-interacting protein 1 OS=Caenorhabditis elegans GN=unc-78 PE=1 SV=1		--	--	--	--	--		--	--	--	--	--		-	-	-
Unigene52700_1	839		7.98752	0.88788	0.454733		-3.16931	-4.13466	-0.965346		sp|P34652|CALX_CAEEL	163	2e-39	Calnexin homolog OS=Caenorhabditis elegans GN=cnx-1 PE=1 SV=1		YDR170c	49.3	8e-06	COG5307	SEC7 domain proteins		K08054	3e-19	92.4	ath:AT5G61790	calnexin		-	GO:0005488//binding	GO:0044464//cell part
Unigene52751_1	233		2.66314	10.1242	1.09162		1.92661	-1.28666	-3.21327		sp|Q9XVF7|RL8_CAEEL	73.2	5e-13	60S ribosomal protein L8 OS=Caenorhabditis elegans GN=rpl-8 PE=1 SV=1		SPBC839.04	55.5	2e-08	COG0090	Ribosomal protein L2		K02938	2e-12	67.8	olu:OSTLU_31116	large subunit ribosomal protein L8e		GO:0010467//gene expression	GO:0005198//structural molecule activity	GO:0043231//intracellular membrane-bounded organelle;GO:0015934//large ribosomal subunit;GO:0016020//membrane
Unigene52769_1	925		12.6115	0.805331	1.23736		-3.96901	-3.3494	0.619617		sp|O16785|PARV_CAEEL	274	6e-73	Paralyzed arrest at two-fold protein 6 OS=Caenorhabditis elegans GN=pat-6 PE=1 SV=1		--	--	--	--	--		--	--	--	--	--		-	-	-
Unigene52899_1	201		9.8788	1e-05	0.632704		-19.914	-3.96473	15.9492		sp|P43510|CPR6_CAEEL	116	5e-26	Cathepsin B-like cysteine proteinase 6 OS=Caenorhabditis elegans GN=cpr-6 PE=1 SV=1		--	--	--	--	--		K01363	3e-10	60.1	zma:100283781	cathepsin B [EC:3.4.22.1]		-	-	-
Unigene53007_1	466		18.642	2.39785	2.18324		-2.95874	-3.09402	-0.135271		sp|Q09958|EBP2_CAEEL	132	1e-30	Probable rRNA-processing protein EBP2 homolog OS=Caenorhabditis elegans GN=C18A3.3 PE=2 SV=2		--	--	--	--	--		--	--	--	--	--		-	-	-
Unigene53226_1	527		29.907	4.71177	1.4479		-2.66614	-4.36845	-1.70231		sp|P11141|HSP7F_CAEEL	205	1e-52	Heat shock 70 kDa protein F, mitochondrial OS=Caenorhabditis elegans GN=hsp-6 PE=1 SV=2		BB0518	145	4e-35	COG0443	Molecular chaperone		K04043	6e-32	133	cme:CML205C	molecular chaperone DnaK		-	-	-
Unigene53635_1	585		7.42493	0.636693	0.217391		-3.54371	-5.09402	-1.55031		sp|P41962|SODC_BRUPA	207	3e-53	Superoxide dismutase [Cu-Zn] OS=Brugia pahangi GN=SODC PE=2 SV=1		YJR104c	167	1e-41	COG2032	Cu/Zn superoxide dismutase		K04565	1e-46	182	ppp:PHYPADRAFT_63006	Cu/Zn superoxide dismutase [EC:1.15.1.1]		GO:0008152//metabolic process	GO:0003824//catalytic activity;GO:0016209//antioxidant activity	GO:0005737//cytoplasm
Unigene53822_1	239		0.519257	1e-05	0.532107		-15.6642	0.0352675	15.6994		sp|Q9U2D9|GYS_CAEEL	135	8e-32	Probable glycogen [starch] synthase OS=Caenorhabditis elegans GN=gsy-1 PE=1 SV=1		YFR015c	117	7e-27	COG0438	Glycosyltransferase		--	--	--	--	--		-	-	-
Unigene53882_1	331		1e-05	0.375091	1e-05		15.195	0	-15.195		sp|Q21930|RL28_CAEEL	64.7	2e-10	60S ribosomal protein L28 OS=Caenorhabditis elegans GN=rpl-28 PE=1 SV=3		DRA0210	47	8e-06	COG0747	ABC-type dipeptide transport system, periplasmic component		K02903	2e-12	67.8	zma:100284901	large subunit ribosomal protein L28e		-	-	GO:0005840//ribosome;GO:0071944
Unigene53906_1	223		1.66954	0.55675	1e-05		-1.58435	-17.3491	-15.7647		sp|Q27497|GLC7A_CAEEL	157	2e-38	Serine/threonine-protein phosphatase PP1-alpha OS=Caenorhabditis elegans GN=gsp-1 PE=2 SV=2		YER133w	138	2e-33	COG0639	Diadenosine tetraphosphatase and related serine/threonine protein phosphatases		K06269	3e-35	143	cre:CHLREDRAFT_160030	protein phosphatase 1, catalytic subunit [EC:3.1.3.16]		-	GO:0043169//cation binding;GO:0016791//phosphatase activity	-
Unigene54064_1	239		4.15406	0.519478	1e-05		-2.99939	-18.6642	-15.6648		sp|O62146|PLBL2_CAEEL	48.9	1e-05	Putative phospholipase B-like 2 OS=Caenorhabditis elegans GN=F09B12.3 PE=1 SV=2		--	--	--	--	--		--	--	--	--	--		-	-	-
Unigene54127_1	567		5.03414	0.656906	0.672876		-2.93799	-2.90333	0.0346544		sp|P34623|DDRGK_CAEEL	140	4e-33	DDRGK domain-containing protein 1 OS=Caenorhabditis elegans GN=ZK1236.7/C30C11.3 PE=2 SV=3		SPAC56F8.03	53.1	3e-07	COG0532	Translation initiation factor 2 (IF-2; GTPase)		K11984	2e-11	65.9	ppp:PHYPADRAFT_233757	U4/U6.U5 tri-snRNP-associated protein 1		-	-	-
Unigene54148_1	236		0.525858	1e-05	1e-05		-15.6824	-15.6824	0		sp|Q18674|RRP1_CAEEL	87	3e-17	Ribosomal RNA processing protein 1 homolog OS=Caenorhabditis elegans GN=C47E12.7 PE=2 SV=2		--	--	--	--	--		--	--	--	--	--		-	-	-
Unigene54302_1	225		3.3094	1e-05	1e-05		-18.3362	-18.3362	0		sp|A8Y3Q1|RT05_CAEBR	57	4e-08	Putative 28S ribosomal protein S5, mitochondrial OS=Caenorhabditis briggsae GN=mrps-5 PE=3 SV=2		--	--	--	--	--		--	--	--	--	--		-	-	-
Unigene54357_1	242		4.10256	1.53911	1e-05		-1.41442	-18.6462	-17.2317		sp|P90795|GPDM_CAEEL	144	2e-34	Probable glycerol-3-phosphate dehydrogenase, mitochondrial OS=Caenorhabditis elegans GN=T25G3.4 PE=2 SV=2		YBR109c	49.3	2e-06	COG5126	Ca2+-binding protein (EF-Hand superfamily)		K13412	8e-09	55.5	sbi:SORBI_06g025220	calcium-dependent protein kinase [EC:2.7.11.1]		GO:0006464//protein modification process;GO:0019932//second-messenger-mediated signaling	GO:0046872//metal ion binding;GO:0004672//protein kinase activity;GO:0032559//adenyl ribonucleotide binding	-
Unigene54404_1	330		2.25641	1e-05	1e-05		-17.7837	-17.7837	0		sp|A8WRP9|MTNB_CAEBR	56.6	5e-08	Probable methylthioribulose-1-phosphate dehydratase OS=Caenorhabditis briggsae GN=CBG01968 PE=3 SV=2		--	--	--	--	--		--	--	--	--	--		-	-	-
Unigene54501_1	290		2.1397	0.428121	1.75412		-2.32131	-0.286661	2.03465		sp|Q09531|YQP4_CAEEL	92.4	7e-19	Uncharacterized protein F07F6.4 OS=Caenorhabditis elegans GN=F07F6.4 PE=4 SV=2		--	--	--	--	--		K12493	8e-09	55.5	pop:POPTR_836924	ADP-ribosylation factor GTPase-activating protein 2/3		-	-	-
Unigene54676_1	214		1.15984	1e-05	1e-05		-16.8236	-16.8236	0		sp|O45503|MTX1_CAEEL	63.5	4e-10	Metaxin-1 homolog OS=Caenorhabditis elegans GN=mtx-1 PE=1 SV=1		--	--	--	--	--		--	--	--	--	--		-	-	-
Unigene54770_1	404		0.921552	1e-05	1e-05		-16.4918	-16.4918	0		sp|P34498|MOG1_CAEEL	226	3e-59	Probable pre-mRNA-splicing factor ATP-dependent RNA helicase mog-1 OS=Caenorhabditis elegans GN=mog-1 PE=2 SV=2		YKR086w	160	4e-40	COG1643	HrpA-like helicases		K12815	9e-49	188	rcu:RCOM_0298500	pre-mRNA-splicing factor ATP-dependent RNA helicase PRP16 [EC:3.6.4.13]		-	-	-
Unigene54799_1	261		4.27939	1e-05	0.487255		-18.707	-3.13466	15.5724		sp|P34546|VATL2_CAEEL	128	1e-29	V-type proton ATPase 16 kDa proteolipid subunit 2/3 OS=Caenorhabditis elegans GN=vha-2 PE=2 SV=2		YEL027w	81.3	4e-16	COG0636	F0F1-type ATP synthase, subunit c/Archaeal/vacuolar-type H+-ATPase, subunit K		K02155	7e-19	89	osa:4349890	V-type H+-transporting ATPase 16kDa proteolipid subunit [EC:3.6.3.14]		-	-	-
Unigene54847_1	263		5.66247	1e-05	0.48355		-19.1111	-3.54969	15.5614		sp|Q21276|YZVL_CAEEL	146	5e-35	Uncharacterized NOP5 family protein K07C5.4 OS=Caenorhabditis elegans GN=K07C5.4 PE=2 SV=1		SPBC646.10c	119	1e-27	COG1498	Protein implicated in ribosomal biogenesis, Nop56p homolog		K12844	4e-10	59.7	pop:POPTR_552316	U4/U6 small nuclear ribonucleoprotein PRP31		-	-	-
Unigene54895_1	236		4.20686	1e-05	1e-05		-18.6824	-18.6824	0		sp|Q17162|VINC_BRUMA	148	1e-35	Vinculin OS=Brugia malayi PE=2 SV=1		--	--	--	--	--		--	--	--	--	--		-	-	-
Unigene54940_1	281		2.64987	1.76733	0.90515		-0.584349	-1.54969	-0.965346		sp|Q11117|LMP1_CAEEL	87.4	2e-17	LAMP family protein lmp-1 OS=Caenorhabditis elegans GN=lmp-1 PE=2 SV=1		--	--	--	--	--		--	--	--	--	--		-	-	-
Unigene54990_1	326		1.14205	1e-05	0.390103		-16.8013	-1.54969	15.2516		sp|Q11067|PDIA6_CAEEL	172	6e-43	Probable protein disulfide-isomerase A6 OS=Caenorhabditis elegans GN=tag-320 PE=2 SV=1		YCL043c	75.1	3e-14	COG0526	Thiol-disulfide isomerase and thioredoxins		K09584	6e-27	115	cme:CMN111C	protein disulfide-isomerase A6 [EC:5.3.4.1]		GO:0033554//cellular response to stress	-	GO:0043231//intracellular membrane-bounded organelle;GO:0016020//membrane;GO:0031410//cytoplasmic vesicle
Unigene55019_1	295		3.36549	1e-05	1e-05		-18.3605	-18.3605	0		sp|P45965|YNZ5_CAEEL	92.8	6e-19	Uncharacterized protein T09A5.5 OS=Caenorhabditis elegans GN=T09A5.5 PE=2 SV=1		--	--	--	--	--		--	--	--	--	--		-	-	-
Unigene55163_1	219		4.53342	1e-05	1e-05		-18.7902	-18.7902	0		sp|Q616Q2|TIM8_CAEBR	80.9	2e-15	Mitochondrial import inner membrane translocase subunit tim-8 OS=Caenorhabditis briggsae GN=tim-8 PE=3 SV=1		--	--	--	--	--		--	--	--	--	--		GO:0006810//transport	-	GO:0044464//cell part
Unigene55194_1	327		4.55422	0.759359	1e-05		-2.58435	-18.7968	-16.2125		sp|Q27527|ENO_CAEEL	150	2e-36	Enolase OS=Caenorhabditis elegans GN=enol-1 PE=1 SV=3		SPBC1815.01	143	9e-35	COG0148	Enolase		K01689	9e-31	128	rcu:RCOM_1618820	enolase [EC:4.2.1.11]		GO:0006007//glucose catabolic process	GO:0046872//metal ion binding;GO:0016836//hydro-lyase activity	GO:0043234//protein complex;GO:0044424//intracellular part
Unigene55223_1	276		4.04682	1e-05	1e-05		-18.6264	-18.6264	0		sp|P34660|TOM7_CAEEL	63.9	3e-10	Mitochondrial import receptor subunit TOM7 homolog OS=Caenorhabditis elegans GN=tomm-7 PE=2 SV=1		--	--	--	--	--		--	--	--	--	--		-	-	-
Unigene55357_1	280		35.4578	2.21706	35.8811		-3.99939	0.0171202	4.01651		sp|P24891|COX3_CAEEL	95.1	1e-19	Cytochrome c oxidase subunit 3 OS=Caenorhabditis elegans GN=cox-3 PE=3 SV=3		Q0275	58.2	4e-09	COG1845	Heme/copper-type cytochrome/quinol oxidase, subunit 3		K02262	4e-15	76.3	ppp:PhpafMp26	cytochrome c oxidase subunit III [EC:1.9.3.1]		-	-	GO:0044464//cell part
Unigene55383_1	293		5.50625	0.423738	1e-05		-3.69983	-19.0707	-15.3709		sp|A8QE76|EFTS_BRUMA	65.1	1e-10	Elongation factor Ts, mitochondrial OS=Brugia malayi GN=Bm1_50845 PE=3 SV=1		--	--	--	--	--		--	--	--	--	--		-	-	-
Unigene55430_1	300		3.3094	1.24155	1.27174		-1.41442	-1.37977	0.0346544		sp|P50306|METK4_CAEEL	157	3e-38	Probable S-adenosylmethionine synthase 4 OS=Caenorhabditis elegans GN=sams-4 PE=2 SV=1		YLR180w	133	9e-32	COG0192	S-adenosylmethionine synthetase		K00789	8e-27	115	cme:CMN227C	S-adenosylmethionine synthetase [EC:2.5.1.6]		-	-	-
Unigene57446_1	414		5.99528	0.299892	0.614365		-4.32131	-3.28666	1.03465		sp|Q18066|DIM1_CAEEL	216	3e-56	Disorganized muscle protein 1 OS=Caenorhabditis elegans GN=dim-1 PE=1 SV=3		--	--	--	--	--		--	--	--	--	--		-	-	-
Unigene57466_1	259		3.35412	1e-05	1e-05		-18.3556	-18.3556	0		sp|Q94986|RAB3_CAEEL	140	3e-33	Ras-related protein Rab-3 OS=Caenorhabditis elegans GN=rab-3 PE=2 SV=1		SPAC17H9.09c	60.5	7e-10	COG1100	GTPase SAR1 and related small G proteins		K07976	5e-14	72.8	osa:4324675	Rab family, other		-	-	-
Unigene57474_1	233		1.06526	1e-05	0.545809		-16.7008	-0.964732	15.7361		sp|Q19746|INX3_CAEEL	50.8	3e-06	Innexin-3 OS=Caenorhabditis elegans GN=inx-3 PE=1 SV=2		--	--	--	--	--		--	--	--	--	--		-	-	-
Unigene57514_1	204		1.21669	0.608604	0.6234		-0.999387	-0.964732	0.0346544		sp|Q03575|TTR5_CAEEL	59.3	7e-09	Transthyretin-like protein 5 OS=Caenorhabditis elegans GN=ttr-5 PE=2 SV=1		--	--	--	--	--		--	--	--	--	--		-	-	-
Unigene57643_1	206		6.02439	1e-05	1e-05		-19.2005	-19.2005	0		sp|Q20140|KAD1_CAEEL	81.3	2e-15	Probable adenylate kinase isoenzyme F38B2.4 OS=Caenorhabditis elegans GN=F38B2.4 PE=2 SV=1		SPCC1795.05c	54.3	5e-08	COG0563	Adenylate kinase and related kinases		K13800	1e-10	61.6	zma:100193828	UMP-CMP kinase [EC:2.7.4.- 2.7.4.14]		-	-	-
Unigene57716_1	332		4.11183	0.747923	0.383053		-2.45882	-3.42416	-0.965346		sp|P52899|ODPA_CAEEL	189	5e-48	Probable pyruvate dehydrogenase E1 component subunit alpha, mitochondrial OS=Caenorhabditis elegans GN=T05H10.6 PE=3 SV=1		YER178w	147	5e-36	COG1071	Pyruvate/2-oxoglutarate dehydrogenase complex, dehydrogenase (E1) component, eukaryotic type, alpha subunit		K00161	4e-31	129	olu:OSTLU_29179	pyruvate dehydrogenase E1 component subunit alpha [EC:1.2.4.1]		-	-	-
Unigene57857_1	321		1.54645	0.386776	1e-05		-1.99939	-17.2386	-15.2392		sp|A8XI14|R1AP1_CAEBR	119	8e-27	RAG1-activating protein 1 homolog OS=Caenorhabditis briggsae GN=CBG13500 PE=3 SV=1		--	--	--	--	--		--	--	--	--	--		-	-	-
Unigene57883_1	760		4.57219	0.326724	0.334667		-3.80674	-3.77209	0.0346544		sp|Q8MPX3|DNJ20_CAEEL	377	6e-104	DnaJ homolog dnj-20 OS=Caenorhabditis elegans GN=dnj-20 PE=2 SV=2		YNL064c	131	1e-30	COG0484	DnaJ-class molecular chaperone with C-terminal Zn finger domain		K09517	6e-60	227	cre:CHLREDRAFT_134606	DnaJ homolog subfamily B member 11		-	-	-
Unigene58027_1	211		7.05796	0.588413	0.602718		-3.58435	-3.54969	0.0346544		sp|O76577|PSDE_CAEEL	136	5e-32	26S proteasome non-ATPase regulatory subunit 14 OS=Caenorhabditis elegans GN=rpn-11 PE=1 SV=1		SPAC31G5.13	114	4e-26	COG1310	Predicted metal-dependent protease of the PAD1/JAB1 superfamily		K03030	2e-29	124	ath:AT5G23540	26S proteasome regulatory subunit N11		-	-	-
Unigene58124_1	312		3.57988	0.397933	1e-05		-3.16931	-18.4496	-15.2802		sp|Q21432|NAS11_CAEEL	85.1	1e-16	Zinc metalloproteinase nas-11 OS=Caenorhabditis elegans GN=nas-11 PE=1 SV=2		--	--	--	--	--		--	--	--	--	--		-	-	-
Unigene58141_1	281		3.53316	2.20917	0.452575		-0.677459	-2.96473	-2.28727		sp|Q10051|PRP19_CAEEL	105	9e-23	Pre-mRNA-processing factor 19 homolog OS=Caenorhabditis elegans GN=T10F2.4 PE=2 SV=2		--	--	--	--	--		K10599	1e-13	71.2	rcu:RCOM_1217560	pre-mRNA-processing factor 19 [EC:6.3.2.19]		-	-	-
Unigene58177_1	620		2.60215	0.600751	0.410237		-2.11486	-2.66517	-0.550308		sp|P50306|METK4_CAEEL	331	3e-90	Probable S-adenosylmethionine synthase 4 OS=Caenorhabditis elegans GN=sams-4 PE=2 SV=1		YLR180w	270	2e-72	COG0192	S-adenosylmethionine synthetase		K00789	2e-60	228	ath:AT2G36880	S-adenosylmethionine synthetase [EC:2.5.1.6]		-	-	-
Unigene58213_1	277		5.37628	0.896427	0.45911		-2.58435	-3.54969	-0.965346		sp|Q07750|ADF1_CAEEL	109	5e-24	Actin-depolymerizing factor 1, isoforms a/b OS=Caenorhabditis elegans GN=unc-60 PE=2 SV=2		--	--	--	--	--		--	--	--	--	--		-	-	-
Unigene5827_1	673		23.7878	2.21376	1.13379		-3.42565	-4.391	-0.965346		sp|P52015|CYP7_CAEEL	303	5e-82	Peptidyl-prolyl cis-trans isomerase 7 OS=Caenorhabditis elegans GN=cyn-7 PE=1 SV=2		slr1251	266	3e-71	COG0652	Peptidyl-prolyl cis-trans isomerase (rotamase) - cyclophilin family		K01802	2e-75	278	ath:AT2G21130	peptidylprolyl isomerase [EC:5.2.1.8]		-	-	-
Unigene58369_1	311		3.19234	0.399213	1e-05		-2.99939	-18.2843	-15.2849		sp|Q22347|ACADM_CAEEL	158	1e-38	Probable medium-chain specific acyl-CoA dehydrogenase 10, mitochondrial OS=Caenorhabditis elegans GN=acdh-10 PE=2 SV=1		ML0737	110	5e-25	COG1960	Acyl-CoA dehydrogenases		K00253	9e-16	78.6	osa:4337676	isovaleryl-CoA dehydrogenase [EC:1.3.99.10]		-	-	-
Unigene58375_1	334		4.83033	1.85861	0.761518		-1.3779	-2.66517	-1.28727		sp|Q20822|SRP68_CAEEL	95.9	7e-20	Probable signal recognition particle 68 kDa protein OS=Caenorhabditis elegans GN=F55C5.8 PE=2 SV=2		--	--	--	--	--		K03107	4e-16	79.7	ppp:PHYPADRAFT_196704	signal recognition particle subunit SRP68		-	-	-
Unigene58516_1	225		10.4798	1e-05	1e-05		-19.9992	-19.9992	0		sp|A8WWQ7|NUBP1_CAEBR	100	2e-21	Cytosolic Fe-S cluster assembly factor NUBP1 homolog OS=Caenorhabditis briggsae GN=CBG03788 PE=3 SV=1		SPAC637.08	86.3	1e-17	COG0489	ATPases involved in chromosome partitioning		K03593	1e-17	85.1	olu:OSTLU_40400	ATP-binding protein involved in chromosome partitioning		-	GO:0051540;GO:0042802//identical protein binding;GO:0032559//adenyl ribonucleotide binding	GO:0044444//cytoplasmic part
Unigene58623_1	205		13.3183	1.8169	0.620359		-2.87386	-4.42416	-1.55031		sp|O61998|HSP90_BRUPA	129	7e-30	Heat shock protein 90 OS=Brugia pahangi GN=HSP90 PE=2 SV=2		SPAC926.04c	93.2	1e-19	COG0326	Molecular chaperone, HSP90 family		K04079	1e-22	102	pop:POPTR_550613	molecular chaperone HtpG		GO:0044267//cellular protein metabolic process;GO:0050896//response to stimulus	GO:0005515//protein binding;GO:0032559//adenyl ribonucleotide binding	GO:0044424//intracellular part
Unigene58702_1	402		4.63069	1e-05	1e-05		-18.8209	-18.8209	0		sp|O16264|PEBPH_CAEEL	183	2e-46	Phosphatidylethanolamine-binding protein homolog F40A3.3 OS=Caenorhabditis elegans GN=F40A3.3 PE=2 SV=1		YLR179c	51.6	4e-07	COG1881	Phospholipid-binding protein		--	--	--	--	--		-	-	-
Unigene58782_1	495		0.501424	0.250818	1e-05		-0.999387	-15.6137	-14.6144		sp|Q11067|PDIA6_CAEEL	100	3e-21	Probable protein disulfide-isomerase A6 OS=Caenorhabditis elegans GN=tag-320 PE=2 SV=1		SPAC1F5.02	52.8	3e-07	COG0526	Thiol-disulfide isomerase and thioredoxins		K09584	2e-14	75.1	cre:CHLREDRAFT_182974	protein disulfide-isomerase A6 [EC:5.3.4.1]		-	-	-
Unigene58844_1	273		7.2734	0.909562	1e-05		-2.99939	-19.4723	-16.4729		sp|Q10454|KARG1_CAEEL	160	2e-39	Probable arginine kinase F46H5.3 OS=Caenorhabditis elegans GN=F46H5.3 PE=1 SV=2		CAC3190	72.4	2e-13	COG3869	Arginine kinase		K00933	8e-30	125	zma:100273160	creatine kinase [EC:2.7.3.2]		-	-	-
Unigene58958_1	240		0.517093	1e-05	1e-05		-15.6581	-15.6581	0		sp|Q19749|ODP2_CAEEL	96.7	4e-20	Dihydrolipoyllysine-residue acetyltransferase component of pyruvate dehydrogenase complex, mitochondrial OS=Caenorhabditis elegans GN=F23B12.5 PE=1 SV=1		RC0764	69.7	1e-12	COG0508	Pyruvate/2-oxoglutarate dehydrogenase complex, dihydrolipoamide acyltransferase (E2) component, and related enzymes		K00627	5e-16	79.3	olu:OSTLU_31760	pyruvate dehydrogenase E2 component (dihydrolipoamide acetyltransferase) [EC:2.3.1.12]		GO:0008152//metabolic process	GO:0008415//acyltransferase activity	GO:0043231//intracellular membrane-bounded organelle
Unigene58988_1	207		4.79623	0.599783	1e-05		-2.99939	-18.8715	-15.8722		sp|P52013|CYP5_CAEEL	84	3e-16	Peptidyl-prolyl cis-trans isomerase 5 OS=Caenorhabditis elegans GN=cyn-5 PE=1 SV=2		YDR304c	62.4	2e-10	COG0652	Peptidyl-prolyl cis-trans isomerase (rotamase) - cyclophilin family		K03768	6e-15	75.9	sbi:SORBI_09g000350	peptidyl-prolyl cis-trans isomerase B (cyclophilin B) [EC:5.2.1.8]		GO:0044267//cellular protein metabolic process	GO:0019901//protein kinase binding;GO:0016859//cis-trans isomerase activity	GO:0043231//intracellular membrane-bounded organelle
Unigene59006_1	333		0.74536	1e-05	1e-05		-16.1856	-16.1856	0		sp|P34412|YLW9_CAEEL	64.7	2e-10	Uncharacterized protein F22B7.9 OS=Caenorhabditis elegans GN=F22B7.9 PE=2 SV=2		--	--	--	--	--		--	--	--	--	--		-	-	-
Unigene59060_1	352		4.23076	0.352714	1e-05		-3.58435	-18.6906	-15.1062		sp|Q9XUY5|AT1B3_CAEEL	150	2e-36	Probable sodium/potassium-transporting ATPase subunit beta-3 OS=Caenorhabditis elegans GN=nkb-3 PE=2 SV=1		--	--	--	--	--		--	--	--	--	--		-	-	-
Unigene59096_1	313		10.7053	0.396662	1e-05		-4.75427	-20.0299	-15.2756		sp|Q93714|IDH3A_CAEEL	78.2	1e-14	Probable isocitrate dehydrogenase [NAD] subunit alpha, mitochondrial OS=Caenorhabditis elegans GN=F43G9.1 PE=1 SV=3		YNL037c	50.4	8e-07	COG0473	Isocitrate/isopropylmalate dehydrogenase		K00030	4e-08	53.1	cme:CMS272C	isocitrate dehydrogenase (NAD+) [EC:1.1.1.41]		-	GO:0016491//oxidoreductase activity	-
Unigene59514_1	312		0.795528	1e-05	1e-05		-16.2796	-16.2796	0		sp|O61856|ILVBL_CAEEL	93.2	4e-19	Acetolactate synthase-like protein OS=Caenorhabditis elegans GN=T26C12.1 PE=2 SV=2		--	--	--	--	--		--	--	--	--	--		-	-	-
Unigene60037_1	619		11.4278	0.802295	0.4109		-3.83228	-4.79762	-0.965346		sp|P46561|ATPB_CAEEL	357	3e-98	ATP synthase subunit beta, mitochondrial OS=Caenorhabditis elegans GN=atp-2 PE=1 SV=2		SPAC222.12c	301	4e-82	COG0055	F0F1-type ATP synthase, beta subunit		K02133	7e-86	313	cre:CHLREDRAFT_78348	F-type H+-transporting ATPase subunit beta [EC:3.6.3.14]		GO:0015986//ATP synthesis coupled proton transport	GO:0015078//hydrogen ion transmembrane transporter activity;GO:0015662//ATPase activity, coupled to transmembrane movement of ions, phosphorylative mechanism;GO:0019829//cation-transporting ATPase activity;GO:0032559//adenyl ribonucleotide binding	GO:0005753//mitochondrial proton-transporting ATP synthase complex;GO:0009534//chloroplast thylakoid;GO:0033178//proton-transporting two-sector ATPase complex, catalytic domain
Unigene60046_1	401		24.4491	0.928842	0.951423		-4.71821	-4.68355	0.0346544		sp|Q22288|TTR15_CAEEL	53.1	5e-07	Transthyretin-like protein 15 OS=Caenorhabditis elegans GN=ttr-15 PE=2 SV=1		--	--	--	--	--		--	--	--	--	--		-	-	-
Unigene60172_1	343		6.51266	0.723937	1e-05		-3.16931	-19.3129	-16.1436		sp|Q09993|U139_CAEEL	167	1e-41	UPF0139 membrane protein K10B2.4 OS=Caenorhabditis elegans GN=K10B2.4 PE=2 SV=1		--	--	--	--	--		--	--	--	--	--		-	-	-
Unigene60305_1	232		3.74447	0.535152	0.548162		-2.80674	-2.77209	0.0346544		sp|Q5CZ51|YKT2_CAEEL	58.2	2e-08	Uncharacterized protein C07A9.12 OS=Caenorhabditis elegans GN=C07A9.12 PE=4 SV=1		--	--	--	--	--		--	--	--	--	--		-	-	-
Unigene60432_1	221		1.1231	1e-05	1e-05		-16.7771	-16.7771	0		sp|Q60SM4|RPB11_CAEBR	115	6e-26	Probable DNA-directed RNA polymerase II subunit RPB11 OS=Caenorhabditis briggsae GN=CBG20834 PE=3 SV=1		SPAC3A12.07	75.1	3e-14	COG1761	DNA-directed RNA polymerase, subunit L		K03008	1e-18	87.8	ppp:PHYPADRAFT_121556	DNA-directed RNA polymerase II subunit J		-	-	-
Unigene60515_1	463		9.91747	1.07261	0.549346		-3.20884	-4.17419	-0.965346		sp|O02621|GPX1_CAEEL	149	9e-36	Probable glutathione peroxidase F26E4.12 OS=Caenorhabditis elegans GN=F26E4.12 PE=2 SV=1		CAC1571	129	3e-30	COG0386	Glutathione peroxidase		K00432	3e-36	147	ath:AT4G11600	glutathione peroxidase [EC:1.11.1.9]		-	-	-
Unigene60638_1	432		15.5128	1.14958	0.294383		-3.75427	-5.71962	-1.96535		sp|A8XZB0|ATIF2_CAEBR	105	7e-23	ATPase inhibitor mai-2, mitochondrial OS=Caenorhabditis briggsae GN=mai-2 PE=3 SV=1		--	--	--	--	--		--	--	--	--	--		-	-	-
Unigene60788_1	778		3.50932	0.63833	0.653849		-2.45882	-2.42416	0.0346544		sp|P46502|PRS6B_CAEEL	378	2e-104	Probable 26S protease regulatory subunit 6B OS=Caenorhabditis elegans GN=rpt-3 PE=2 SV=1		ECU10g0130	331	7e-91	COG1222	ATP-dependent 26S proteasome regulatory subunit		K03063	8e-100	360	zma:100381342	26S proteasome regulatory subunit T3		-	-	-
Unigene60813_1	1085		20.0165	1.37314	1.75816		-3.86564	-3.50905	0.356582		sp|O44411|NOG1_CAEEL	336	2e-91	Probable nucleolar GTP-binding protein 1 OS=Caenorhabditis elegans GN=T07A9.9 PE=2 SV=1		YPL093w	194	2e-49	COG1084	Predicted GTPase		K12811	1e-06	51.2	rcu:RCOM_0075460	ATP-dependent RNA helicase DDX46/PRP5 [EC:3.6.4.13]		-	-	-
Unigene60820_1	298		18.7403	0.833256	0.426757		-4.49124	-5.45659	-0.965346		sp|A8XT81|RPAB3_CAEBR	118	1e-26	Expansin=Caenorhabditis briggsae GN=rpb-8 PE=3 SV=1		--	--	--	--	--		K03016	1e-12	68.9	ppp:PHYPADRAFT_178386	Expansin		-	-	GO:0043231//intracellular membrane-bounded organelle
Unigene60863_1	428		18.2674	1.16033	1e-05		-3.97667	-20.8008	-16.8242		sp|Q09596|GST5_CAEEL	60.5	3e-09	Probable glutathione S-transferase 5 OS=Caenorhabditis elegans GN=gst-5 PE=1 SV=1		--	--	--	--	--		--	--	--	--	--		-	-	-
Unigene60893_1	202		1e-05	1e-05	5.03658		0	18.9421	18.9421		sp|O17570|RL38_CAEEL	93.6	3e-19	60S ribosomal protein L38 OS=Caenorhabditis elegans GN=rpl-38 PE=2 SV=2		--	--	--	--	--		K02923	5e-21	95.9	cre:CHLREDRAFT_194928	large subunit ribosomal protein L38e		-	-	-
Unigene61043_1	223		3.89559	1.1135	1.14057		-1.80674	-1.77209	0.0346544		sp|Q20516|YV31_CAEEL	54.7	2e-07	UPF0057 membrane protein F47B7.1 OS=Caenorhabditis elegans GN=F47B7.1 PE=2 SV=1		AGc727	47.8	5e-06	COG0401	Uncharacterized homolog of Blt101		--	--	--	--	--		-	-	-
Unigene61056_1	432		20.1092	1.14958	1.47192		-4.12867	-3.77209	0.356582		sp|O16785|PARV_CAEEL	159	7e-39	Paralyzed arrest at two-fold protein 6 OS=Caenorhabditis elegans GN=pat-6 PE=1 SV=1		--	--	--	--	--		--	--	--	--	--		-	-	-
Unigene61181_1	390		14.9559	1.27339	0.652172		-3.55398	-4.51932	-0.965346		sp|P27639|IF4A_CAEEL	200	3e-51	Eukaryotic initiation factor 4A OS=Caenorhabditis elegans GN=inf-1 PE=2 SV=1		SPAC1006.07	173	6e-44	COG0513	Superfamily II DNA and RNA helicases		K03257	3e-45	176	rcu:RCOM_0654950	translation initiation factor eIF-4A		-	-	-
Unigene61325_1	269		1e-05	0.923087	1e-05		16.4942	0	-16.4942		sp|Q9XXK1|ATPA_CAEEL	80.9	2e-15	ATP synthase subunit alpha, mitochondrial OS=Caenorhabditis elegans GN=H28O16.1 PE=1 SV=1		YBL099w	77.8	4e-15	COG0056	F0F1-type ATP synthase, alpha subunit		K02132	6e-14	72.4	cme:CMT434C	F-type H+-transporting ATPase subunit alpha [EC:3.6.3.14]		-	-	-
Unigene61447_1	431		16.9885	0.864189	2.06546		-4.29707	-3.04002	1.25705		sp|Q617N0|VATG_CAEBR	171	1e-42	Probable V-type proton ATPase subunit G OS=Caenorhabditis briggsae GN=vha-10 PE=3 SV=1		--	--	--	--	--		K02152	2e-11	65.5	ath:AT4G23710	V-type H+-transporting ATPase subunit G [EC:3.6.3.14]		-	-	GO:0043231//intracellular membrane-bounded organelle;GO:0016020//membrane
Unigene61519_1	665		13.25	2.42709	0.764954		-2.44869	-4.11448	-1.66579		sp|P91253|GST7_CAEEL	168	3e-41	Probable glutathione S-transferase 7 OS=Caenorhabditis elegans GN=gst-7 PE=1 SV=1		--	--	--	--	--		K01830	3e-09	58.9	olu:OSTLU_7734	prostaglandin-H2 D-isomerase [EC:5.3.99.2]		-	-	-
Unigene61540_1	378		1.31325	6.2406	2.35507		2.24854	0.842622	-1.40592		sp|Q966C6|RL7A_CAEEL	137	2e-32	60S ribosomal protein L7a OS=Caenorhabditis elegans GN=rpl-7A PE=1 SV=3		YLL045c	129	2e-30	COG1358	Ribosomal protein HS6-type (S12/L30/L7a)		K02936	8e-34	138	ppp:PHYPADRAFT_105479	large subunit ribosomal protein L7Ae		-	-	-
Unigene61591_1	258		13.4685	1.44366	0.492921		-3.22178	-4.77209	-1.55031		sp|P54412|EF1G_CAEEL	144	2e-34	Probable elongation factor 1-gamma OS=Caenorhabditis elegans GN=F17C11.9 PE=1 SV=1		YPL048w	54.3	5e-08	COG0625	Glutathione S-transferase		K03233	2e-10	60.8	ppp:PHYPADRAFT_206386	elongation factor EF-1 gamma subunit		-	-	-
Unigene61592_1	309		5.22114	1e-05	0.82313		-18.994	-2.66517	16.3288		sp|P34559|ECHM_CAEEL	129	4e-30	Probable enoyl-CoA hydratase, mitochondrial OS=Caenorhabditis elegans GN=ech-6 PE=1 SV=1		mll5584	107	7e-24	COG1024	Enoyl-CoA hydratase/carnithine racemase		K01692	6e-20	92.4	cme:CMK139C	enoyl-CoA hydratase [EC:4.2.1.17]		-	-	-
Unigene61691_1	623		8.36645	0.199286	1.02065		-5.3917	-3.03512	2.35658		sp|O44443|YC2BA_CAEEL	196	1e-49	EGF-like domain-containing protein C02B10.3 OS=Caenorhabditis elegans GN=C02B10.3 PE=1 SV=2		--	--	--	--	--		--	--	--	--	--		-	-	-
Unigene61702_1	299		23.6583	2.90664	0.850659		-3.02492	-4.79762	-1.7727		sp|P36573|LEC1_CAEEL	84	3e-16	32 kDa beta-galactoside-binding lectin OS=Caenorhabditis elegans GN=lec-1 PE=1 SV=1		--	--	--	--	--		--	--	--	--	--		-	-	-
Unigene61923_1	294		5.0654	0.844593	1e-05		-2.58435	-18.9503	-16.366		sp|O45551|IF4E1_CAEEL	102	1e-21	Eukaryotic translation initiation factor 4E-1 OS=Caenorhabditis elegans GN=ife-1 PE=1 SV=2		SPAC16E8.15	76.3	1e-14	COG5053	Translation initiation factor 4E (eIF-4E)		K03259	2e-15	77	pop:POPTR_660574	translation initiation factor eIF-4E		-	-	-
Unigene61944_1	231		0.53724	1e-05	1e-05		-15.7133	-15.7133	0		sp|O01761|UNC89_CAEEL	87.4	2e-17	Muscle M-line assembly protein unc-89 OS=Caenorhabditis elegans GN=unc-89 PE=1 SV=3		--	--	--	--	--		--	--	--	--	--		-	-	-
Unigene61945_1	320		1.9391	1e-05	1e-05		-17.565	-17.565	0		sp|Q9N2V9|PDE6_CAEEL	90.9	2e-18	Probable 3',5'-cyclic phosphodiesterase pde-6 OS=Caenorhabditis elegans GN=pde-6 PE=2 SV=1		--	--	--	--	--		--	--	--	--	--		-	-	-
Unigene62003_1	253		4.41471	1e-05	1e-05		-18.752	-18.752	0		sp|Q9N2U6|MAPIP_CAEEL	54.3	2e-07	Mitogen-activated protein-binding protein-interacting protein homolog OS=Caenorhabditis elegans GN=Y97E10AR.7 PE=1 SV=1		--	--	--	--	--		--	--	--	--	--		-	-	-
Unigene62097_1	327		5.69277	1e-05	0.38891		-19.1188	-3.87162	15.2471		sp|O76360|EGL4_CAEEL	222	5e-58	cGMP-dependent protein kinase egl-4 OS=Caenorhabditis elegans GN=egl-4 PE=1 SV=2		SPAC17G8.14c_2	55.8	2e-08	COG0515	Serine/threonine protein kinase		K04345	3e-15	76.6	cre:CHLREDRAFT_121355	protein kinase A [EC:2.7.11.11]		-	GO:0016740//transferase activity	-
Unigene62321_1	333		4.09948	0.372838	1e-05		-3.45882	-18.6451	-15.1863		sp|P34693|SYT1_CAEEL	180	3e-45	Synaptotagmin-1 OS=Caenorhabditis elegans GN=snt-1 PE=2 SV=1		SPAPYUK71.03c	53.1	1e-07	COG5038	Ca2+-dependent lipid-binding protein, contains C2 domain		--	--	--	--	--		-	-	GO:0044464//cell part
Unigene62405_1	493		10.8243	0.755508	1.03183		-3.84069	-3.391	0.449692		sp|Q17606|RLP24_CAEEL	196	6e-50	Probable ribosome biogenesis protein RLP24 OS=Caenorhabditis elegans GN=rpl-24.2 PE=2 SV=1		ECU02g0810	129	2e-30	COG2075	Ribosomal protein L24E		K02896	3e-43	171	pop:POPTR_679806	large subunit ribosomal protein L24e		GO:0010467//gene expression;GO:0022613	GO:0005198//structural molecule activity	GO:0015934//large ribosomal subunit;GO:0031981//nuclear lumen
Unigene62659_1	240		5.17093	1.03463	1e-05		-2.32131	-18.9801	-16.6588		sp|P61866|RL12_CAEEL	111	1e-24	60S ribosomal protein L12 OS=Caenorhabditis elegans GN=rpl-12 PE=2 SV=1		SPCC31H12.04c	94.7	3e-20	COG0080	Ribosomal protein L11		K02870	6e-20	92.4	vvi:100244384	large subunit ribosomal protein L12e		GO:0022613;GO:0010467//gene expression;GO:0006950//response to stress	GO:0046914//transition metal ion binding;GO:0005198//structural molecule activity	GO:0031981//nuclear lumen;GO:0009536//plastid;GO:0015934//large ribosomal subunit
Unigene62812_1	728		8.86446	1.02326	0.349378		-3.11486	-4.66517	-1.55031		sp|Q20412|NDUB2_CAEEL	83.6	1e-15	Probable NADH dehydrogenase [ubiquinone] 1 beta subcomplex subunit 2, mitochondrial OS=Caenorhabditis elegans GN=F44G4.2 PE=2 SV=1		--	--	--	--	--		--	--	--	--	--		-	-	-
Unigene63174_1	259		5.27076	0.958727	0.491018		-2.45882	-3.42416	-0.965346		sp|P39745|SUR1_CAEEL	121	2e-27	Mitogen-activated protein kinase mpk-1 OS=Caenorhabditis elegans GN=mpk-1 PE=1 SV=2		YBL016w	56.6	1e-08	COG0515	Serine/threonine protein kinase		K04371	8e-17	82	ath:AT3G45640	extracellular signal-regulated kinase 1/2 [EC:2.7.11.24]		GO:0006464//protein modification process	GO:0004702//receptor signaling protein serine/threonine kinase activity;GO:0032559//adenyl ribonucleotide binding	-
Unigene63206_1	307		8.48909	1e-05	0.414246		-19.6953	-4.35705	15.3382		sp|Q04908|PSMD3_CAEEL	77	3e-14	26S proteasome non-ATPase regulatory subunit 3 OS=Caenorhabditis elegans GN=rpn-3 PE=1 SV=1		--	--	--	--	--		K03033	2e-09	57.4	ppp:PHYPADRAFT_77457	26S proteasome regulatory subunit N3		-	-	-
Unigene63290_1	214		1e-05	0.580164	0.594269		15.8242	15.8588	0.0346544		sp|O17570|RL38_CAEEL	82.4	8e-16	60S ribosomal protein L38 OS=Caenorhabditis elegans GN=rpl-38 PE=2 SV=2		--	--	--	--	--		K02923	2e-16	80.9	olu:OSTLU_17408	large subunit ribosomal protein L38e		GO:0010467//gene expression;GO:0022613	GO:0005198//structural molecule activity	GO:0015934//large ribosomal subunit
Unigene63344_1	373		29.6116	1.66428	20.4569		-4.15319	-0.533575	3.61962		sp|P24893|COX1_CAEEL	140	2e-33	Cytochrome c oxidase subunit 1 OS=Caenorhabditis elegans GN=cox-1 PE=3 SV=2		RC0553	127	6e-30	COG0843	Heme/copper-type cytochrome/quinol oxidases, subunit 1		K02256	1e-30	128	ppp:PhpafMp01	cytochrome c oxidase subunit I [EC:1.9.3.1]		GO:0006091//generation of precursor metabolites and energy	GO:0016491//oxidoreductase activity;GO:0005506//iron ion binding	GO:0043231//intracellular membrane-bounded organelle;GO:0044425//membrane part
Unigene63414_1	641		10.2612	0.774759	0.991993		-3.72731	-3.37072	0.356582		sp|Q27888|LDH_CAEEL	236	1e-61	L-lactate dehydrogenase OS=Caenorhabditis elegans GN=ldh-1 PE=2 SV=1		BS_lctE	125	6e-29	COG0039	Malate/lactate dehydrogenases		K00016	7e-42	167	ppp:PHYPADRAFT_146489	L-lactate dehydrogenase [EC:1.1.1.27]		GO:0005975//carbohydrate metabolic process;GO:0044237//cellular metabolic process	GO:0016491//oxidoreductase activity	-
Unigene63420_1	506		7.84837	0.736098	0.251331		-3.41442	-4.96473	-1.55031		sp|O02485|YDJ1_CAEEL	118	2e-26	Uncharacterized protein ZK1073.1 OS=Caenorhabditis elegans GN=ZK1073.1 PE=2 SV=1		--	--	--	--	--		--	--	--	--	--		-	-	-
Unigene63481_1	240		16.0299	3.10388	0.52989		-2.36862	-4.91893	-2.55031		sp|Q9N4I4|RL10A_CAEEL	102	7e-22	60S ribosomal protein L10a OS=Caenorhabditis elegans GN=rpl-10a PE=1 SV=1		SPBC30D10.18c	92	2e-19	COG0081	Ribosomal protein L1		K02865	6e-22	99	olu:OSTLU_45590	large subunit ribosomal protein L10Ae		GO:0003002;GO:0010467//gene expression;GO:0048513//organ development	GO:0003676//nucleic acid binding;GO:0005198//structural molecule activity	GO:0015934//large ribosomal subunit;GO:0016020//membrane
Unigene64043_1	293		8.89471	1e-05	1.30212		-19.7626	-2.77209	16.9905		sp|P34748|YO67_CAEEL	95.5	9e-20	Uncharacterized protein ZK1098.7 OS=Caenorhabditis elegans GN=ZK1098.7 PE=2 SV=1		--	--	--	--	--		--	--	--	--	--		-	-	-
Unigene64095_1	383		0.324027	0.324165	1.66023		0.00061317	2.3572	2.35658		sp|O17915|RAN_CAEEL	250	2e-66	GTP-binding nuclear protein ran-1 OS=Caenorhabditis elegans GN=ran-1 PE=1 SV=1		ECU04g1560	114	6e-26	COG1100	GTPase SAR1 and related small G proteins		K07936	2e-63	236	zma:100193260	GTP-binding nuclear protein Ran		-	-	-
Unigene64183_1	354		6.66086	0.701442	0.718495		-3.24731	-3.21266	0.0346544		sp|P49049|IMP2_CAEEL	53.9	3e-07	Intramembrane protease 2 OS=Caenorhabditis elegans GN=imp-2 PE=1 SV=1		--	--	--	--	--		--	--	--	--	--		-	-	-
Unigene64296_1	309		0.401626	0.401797	1e-05		0.00061317	-15.2936	-15.2942		sp|O01422|CSN2_CAEEL	155	1e-37	COP9 signalosome complex subunit 2 OS=Caenorhabditis elegans GN=csn-2 PE=1 SV=2		--	--	--	--	--		K12176	1e-36	147	sbi:SORBI_03g011260	COP9 signalosome complex subunit 2		-	-	-
Unigene64409_1	590		2.10343	1e-05	1e-05		-17.6824	-17.6824	0		sp|O17087|GLD2_CAEEL	228	2e-59	Poly(A) RNA polymerase gld-2 OS=Caenorhabditis elegans GN=gld-2 PE=1 SV=2		SPAC821.04c	92.4	5e-19	COG5260	DNA polymerase sigma		--	--	--	--	--		-	GO:0005488//binding	-
Unigene64511_1	242		0.51282	1e-05	1e-05		-15.6462	-15.6462	0		sp|Q8MNV0|SPAST_CAEEL	84.7	2e-16	Probable spastin homolog spas-1 OS=Caenorhabditis elegans GN=spas-1 PE=1 SV=2		YGR028w	65.1	3e-11	COG0464	ATPases of the AAA+ class		K13254	3e-15	76.6	osa:4339999	spastin [EC:3.6.4.3]		-	GO:0017111//nucleoside-triphosphatase activity	-
Unigene65267_1	257		17.384	1.44928	0.494839		-3.58435	-5.13466	-1.55031		sp|O17915|RAN_CAEEL	128	9e-30	GTP-binding nuclear protein ran-1 OS=Caenorhabditis elegans GN=ran-1 PE=1 SV=1		ECU04g1560	76.3	1e-14	COG1100	GTPase SAR1 and related small G proteins		K07936	2e-27	117	cme:CMT257C	GTP-binding nuclear protein Ran		-	-	-
Unigene65294_1	476		11.4717	1.04332	1.06869		-3.45882	-3.42416	0.0346544		sp|P34652|CALX_CAEEL	204	2e-52	Calnexin homolog OS=Caenorhabditis elegans GN=cnx-1 PE=1 SV=1		--	--	--	--	--		K08054	4e-39	157	osa:4335732	calnexin		-	-	-
Unigene65504_1	341		9.82629	0.364091	1e-05		-4.75427	-19.9063	-15.152		sp|Q9XW92|VATA_CAEEL	160	2e-39	V-type proton ATPase catalytic subunit A OS=Caenorhabditis elegans GN=vha-13 PE=1 SV=3		SPAC343.05	97.4	5e-21	COG1155	Archaeal/vacuolar-type H+-ATPase subunit A		K02145	1e-22	101	olu:OSTLU_50597	V-type H+-transporting ATPase subunit A [EC:3.6.3.14]		GO:0006996//organelle organization;GO:0006970//response to osmotic stress;GO:0015986//ATP synthesis coupled proton transport;GO:0048229//gametophyte development	GO:0017111//nucleoside-triphosphatase activity;GO:0000166//nucleotide binding;GO:0016820//hydrolase activity, acting on acid anhydrides, catalyzing transmembrane movement of substances;GO:0015078//hydrogen ion transmembrane transporter activity;GO:0003676//nucleic acid binding;GO:0019899//enzyme binding	GO:0005773//vacuole;GO:0016469//proton-transporting two-sector ATPase complex;GO:0031090//organelle membrane;GO:0030312//external encapsulating structure;GO:0009526//plastid envelope
Unigene65547_1	397		8.44021	1e-05	1e-05		-19.6869	-19.6869	0		sp|P43508|CPR4_CAEEL	58.9	9e-09	Cathepsin B-like cysteine proteinase 4 OS=Caenorhabditis elegans GN=cpr-4 PE=2 SV=1		--	--	--	--	--		K01363	1e-10	61.6	olu:OSTLU_5520	cathepsin B [EC:3.4.22.1]		GO:0008152//metabolic process	GO:0070011//peptidase activity, acting on L-amino acid peptides	-
Unigene65607_1	293		8.89471	1e-05	1e-05		-19.7626	-19.7626	0		sp|P34462|VATD_CAEEL	65.5	1e-10	V-type proton ATPase subunit D OS=Caenorhabditis elegans GN=vha-14 PE=2 SV=1		--	--	--	--	--		K02149	3e-09	57	olu:OSTLU_88668	V-type H+-transporting ATPase subunit D [EC:3.6.3.14]		GO:0015986//ATP synthesis coupled proton transport	GO:0015078//hydrogen ion transmembrane transporter activity;GO:0019829//cation-transporting ATPase activity;GO:0032559//adenyl ribonucleotide binding	GO:0016469//proton-transporting two-sector ATPase complex
Unigene65657_1	307		2.8297	1e-05	1e-05		-18.1103	-18.1103	0		sp|Q22836|YGH1_CAEEL	109	5e-24	Uncharacterized protein T27F2.1 OS=Caenorhabditis elegans GN=T27F2.1 PE=1 SV=1		--	--	--	--	--		K06063	9e-10	58.5	zma:100286002	SNW domain-containing protein 1		-	-	-
Unigene65691_1	277		1.34407	0.448214	1e-05		-1.58435	-17.0362	-15.4519		sp|Q612G6|UNC98_CAEBR	97.8	2e-20	Zinc finger protein unc-98 OS=Caenorhabditis briggsae GN=unc-98 PE=3 SV=1		--	--	--	--	--		--	--	--	--	--		-	-	-
Unigene65704_1	272		10.9502	1e-05	0.46755		-20.0625	-4.54969	15.5128		sp|Q22021|ATPK_CAEEL	53.5	4e-07	Putative ATP synthase subunit f, mitochondrial OS=Caenorhabditis elegans GN=R53.4 PE=2 SV=1		--	--	--	--	--		--	--	--	--	--		-	-	-
Unigene65973_1	261		4.75488	1e-05	0.97451		-18.859	-2.28666	16.5724		sp|Q61SK8|MEP1_CAEBR	50.4	3e-06	MOG interacting and ectopic P-granules protein 1 OS=Caenorhabditis briggsae GN=mep-1 PE=3 SV=2		--	--	--	--	--		--	--	--	--	--		-	-	-
Unigene66171_1	252		2.46235	1e-05	1e-05		-17.9097	-17.9097	0		sp|Q9XW92|VATA_CAEEL	108	8e-24	V-type proton ATPase catalytic subunit A OS=Caenorhabditis elegans GN=vha-13 PE=1 SV=3		YDL185w_1	88.6	3e-18	COG1155	Archaeal/vacuolar-type H+-ATPase subunit A		K02145	3e-20	93.2	rcu:RCOM_1573740	V-type H+-transporting ATPase subunit A [EC:3.6.3.14]		GO:0006996//organelle organization;GO:0006970//response to osmotic stress;GO:0015986//ATP synthesis coupled proton transport;GO:0048229//gametophyte development	GO:0019829//cation-transporting ATPase activity;GO:0015078//hydrogen ion transmembrane transporter activity;GO:0032559//adenyl ribonucleotide binding;GO:0019899//enzyme binding	GO:0005773//vacuole;GO:0031090//organelle membrane;GO:0033176//proton-transporting V-type ATPase complex;GO:0030312//external encapsulating structure;GO:0009526//plastid envelope
Unigene66175_1	345		1.79859	0.35987	1e-05		-2.32131	-17.4565	-15.1352		sp|Q19713|SYFB_CAEEL	125	6e-29	Phenylalanyl-tRNA synthetase beta chain OS=Caenorhabditis elegans GN=frs-2 PE=1 SV=2		SPAC23A1.12c	108	2e-24	COG0072	Phenylalanyl-tRNA synthetase beta subunit		K01890	2e-22	100	vvi:100261003	phenylalanyl-tRNA synthetase beta chain [EC:6.1.1.20]		GO:0006418//tRNA aminoacylation for protein translation	GO:0004812//aminoacyl-tRNA ligase activity;GO:0000166//nucleotide binding	GO:0043234//protein complex;GO:0044424//intracellular part
Unigene66244_1	249		5.48244	0.99723	1e-05		-2.45882	-19.0645	-16.6056		sp|Q18319|VPS55_CAEEL	92	1e-18	Vacuolar protein sorting-associated protein 55 homolog OS=Caenorhabditis elegans GN=C30B5.2 PE=2 SV=3		--	--	--	--	--		--	--	--	--	--		-	-	-
Unigene66284_1	304		4.08232	0.408405	0.418334		-3.32131	-3.28666	0.0346544		sp|Q9U239|ZN593_CAEEL	125	8e-29	Zinc finger protein 593 homolog OS=Caenorhabditis elegans GN=Y56A3A.18 PE=2 SV=1		SPAC19B12.11c	92.8	1e-19	COG5112	U1-like Zn-finger-containing protein		--	--	--	--	--		-	GO:0005488//binding	GO:0044464//cell part
Unigene66286_1	228		3.81016	1e-05	0.557779		-18.5395	-2.77209	15.7674		sp|P48817|NDK_BRUMA	70.1	4e-12	Nucleoside diphosphate kinase OS=Brugia malayi GN=NDK PE=2 SV=1		YKL067w	67.8	5e-12	COG0105	Nucleoside diphosphate kinase		K00940	2e-09	57.4	ppp:PHYPADRAFT_140249	nucleoside-diphosphate kinase [EC:2.7.4.6]		GO:0009209//pyrimidine ribonucleoside triphosphate biosynthetic process;GO:0010038//response to metal ion;GO:0009206;GO:0006970//response to osmotic stress	GO:0016776//phosphotransferase activity, phosphate group as acceptor;GO:0032559//adenyl ribonucleotide binding	GO:0009536//plastid;GO:0042579//microbody;GO:0005576//extracellular region;GO:0016020//membrane
Unigene66375_1	256		4.36297	1e-05	1e-05		-18.735	-18.735	0		sp|Q09527|KAD6_CAEEL	80.9	2e-15	Probable adenylate kinase isoenzyme 6 OS=Caenorhabditis elegans GN=E02H1.6 PE=2 SV=2		SPCC830.11c	64.7	4e-11	COG1936	Predicted nucleotide kinase (related to CMP and AMP kinases)		K03133	3e-12	67	pop:POPTR_561658	transcription initiation factor TFIID subunit D7		-	GO:0003824//catalytic activity	GO:0043231//intracellular membrane-bounded organelle
Unigene66590_1	210		1.18193	1e-05	1e-05		-16.8508	-16.8508	0		sp|Q27533|YH2M_CAEEL	67	3e-11	Probable cation-transporting ATPase W08D2.5 OS=Caenorhabditis elegans GN=W08D2.5 PE=2 SV=2		--	--	--	--	--		--	--	--	--	--		-	-	-
Unigene66608_1	259		3.83328	0.479364	1e-05		-2.99939	-18.5482	-15.5488		sp|Q22619|NDUS8_CAEEL	80.9	2e-15	Probable NADH dehydrogenase [ubiquinone] iron-sulfur protein 8, mitochondrial OS=Caenorhabditis elegans GN=T20H4.5 PE=2 SV=1		--	--	--	--	--		K03941	3e-06	47	ath:AT1G16700	NADH dehydrogenase (ubiquinone) Fe-S protein 8 [EC:1.6.5.3 1.6.99.3]		-	-	-
Unigene66667_1	314		9.0903	0.395399	0.810023		-4.52295	-3.48829	1.03465		sp|Q20591|VA0E_CAEEL	120	2e-27	V-type proton ATPase subunit e OS=Caenorhabditis elegans GN=vha-17 PE=2 SV=2		--	--	--	--	--		K02153	3e-07	50.1	ath:AT5G55290	V-type H+-transporting ATPase subunit H [EC:3.6.3.14]		-	-	GO:0043231//intracellular membrane-bounded organelle
Unigene66719_1	327		1.13855	0.379679	1e-05		-1.58435	-16.7968	-15.2125		sp|P34568|BAT43_CAEEL	89	8e-18	BTB and MATH domain-containing protein 43 OS=Caenorhabditis elegans GN=bath-43 PE=2 SV=2		--	--	--	--	--		--	--	--	--	--		-	-	-
Unigene66808_1	304		8.16463	0.408405	1e-05		-4.32131	-19.639	-15.3177		sp|O02328|EIF3C_CAEEL	75.5	1e-13	Eukaryotic translation initiation factor 3 subunit C OS=Caenorhabditis elegans GN=eif-3.C PE=2 SV=2		--	--	--	--	--		K03252	3e-09	57	ppp:PHYPADRAFT_65385	translation initiation factor eIF-3 subunit 8		GO:0006412//translation	GO:0008135//translation factor activity, nucleic acid binding	GO:0043234//protein complex;GO:0043231//intracellular membrane-bounded organelle;GO:0044444//cytoplasmic part
Unigene66843_1	277		6.72035	1e-05	0.45911		-19.3582	-3.87162	15.4866		sp|Q9BKU4|PHB1_CAEEL	159	5e-39	Mitochondrial prohibitin complex protein 1 OS=Caenorhabditis elegans GN=phb-1 PE=1 SV=1		SPAC1782.06c	122	1e-28	COG0330	Membrane protease subunits, stomatin/prohibitin homologs		--	--	--	--	--		-	-	GO:0044464//cell part
Unigene68358_1	458		8.39994	0.813243	0.833014		-3.36862	-3.33397	0.0346544		sp|Q09662|YS51_CAEEL	54.3	3e-07	Uncharacterized protein ZK673.1 OS=Caenorhabditis elegans GN=ZK673.1 PE=2 SV=2		--	--	--	--	--		--	--	--	--	--		-	-	-
Unigene68651_1	694		37.0161	1.43118	2.19897		-4.69287	-4.07326	0.619617		sp|Q09533|RL10_CAEEL	365	2e-100	60S ribosomal protein L10 OS=Caenorhabditis elegans GN=rpl-10 PE=2 SV=1		SPBC18E5.04	307	9e-84	COG0197	Ribosomal protein L16/L10E		K02866	9e-91	329	cme:CMJ109C	large subunit ribosomal protein L10e		GO:0010467//gene expression;GO:0009411//response to UV	GO:0005198//structural molecule activity	GO:0009526//plastid envelope;GO:0030529//ribonucleoprotein complex
Unigene68811_1	333		73.0453	2.60987	1.90951		-4.80674	-5.25751	-0.450772		sp|Q10454|KARG1_CAEEL	124	2e-28	Probable arginine kinase F46H5.3 OS=Caenorhabditis elegans GN=F46H5.3 PE=1 SV=2		--	--	--	--	--		K00933	9e-15	75.1	zma:100273160	creatine kinase [EC:2.7.3.2]		-	GO:0032559//adenyl ribonucleotide binding;GO:0016772//transferase activity, transferring phosphorus-containing groups	-
Unigene68967_1	661		31.7297	2.81744	0.961978		-3.49338	-5.04368	-1.55031		sp|Q10454|KARG1_CAEEL	333	4e-91	Probable arginine kinase F46H5.3 OS=Caenorhabditis elegans GN=F46H5.3 PE=1 SV=2		--	--	--	--	--		K00933	1e-72	269	zma:100273160	creatine kinase [EC:2.7.3.2]		-	GO:0000166//nucleotide binding;GO:0016772//transferase activity, transferring phosphorus-containing groups	-
Unigene69003_1	264		32.4359	4.70285	1e-05		-2.78598	-21.6292	-18.8432		sp|Q10454|KARG1_CAEEL	169	4e-42	Probable arginine kinase F46H5.3 OS=Caenorhabditis elegans GN=F46H5.3 PE=1 SV=2		CAC3190	65.1	3e-11	COG3869	Arginine kinase		K00933	3e-36	146	zma:100273160	creatine kinase [EC:2.7.3.2]		-	GO:0032559//adenyl ribonucleotide binding;GO:0016772//transferase activity, transferring phosphorus-containing groups	-
Unigene69027_1	613		30.7725	2.63298	1.45223		-3.54687	-4.40531	-0.85843		sp|Q94300|RL11_CAEEL	313	4e-85	60S ribosomal protein L11 OS=Caenorhabditis elegans GN=rpl-11.1 PE=2 SV=1		YPR102c	261	5e-70	COG0094	Ribosomal protein L5		K02868	5e-78	286	zma:100285338	large subunit ribosomal protein L11e		GO:0010467//gene expression	GO:0005198//structural molecule activity	GO:0015934//large ribosomal subunit;GO:0009536//plastid;GO:0031981//nuclear lumen
Unigene69180_1	827		58.2246	6.30534	3.22932		-3.20698	-4.17233	-0.965346		sp|P53013|EF1A_CAEEL	466	1e-130	Annexin=Caenorhabditis elegans GN=eft-3 PE=2 SV=1		SPCC794.09c	401	8e-112	COG5256	Annexin		K03231	3e-101	365	rcu:RCOM_1101130	Annexin		-	-	-
Unigene69457_1	536		21.5327	1.62143	1.66085		-3.73119	-3.69654	0.0346544		sp|P48150|RS14_CAEEL	265	1e-70	40S ribosomal protein S14 OS=Caenorhabditis elegans GN=rps-14 PE=2 SV=1		SPBC18H10.13	236	2e-62	COG0100	Ribosomal protein S11		K02955	6e-67	249	zma:100216896	small subunit ribosomal protein S14e		GO:0000270//peptidoglycan metabolic process;GO:0010467//gene expression	GO:0016780//phosphotransferase activity, for other substituted phosphate groups;GO:0005198//structural molecule activity	GO:0031224//intrinsic to membrane;GO:0030529//ribonucleoprotein complex
Unigene69596_1	784		68.383	9.66003	5.19076		-2.82354	-3.71962	-0.896083		sp|Q93249|CAB1_CAEEL	116	1e-25	Protein cab-1 OS=Caenorhabditis elegans GN=cab-1 PE=1 SV=3		--	--	--	--	--		--	--	--	--	--		-	-	-
Unigene69750_1	483		1e-05	1.5423	0.263299		17.2347	14.6844	-2.55031		sp|P52821|RS25_CAEEL	120	4e-27	40S ribosomal protein S25 OS=Caenorhabditis elegans GN=rps-25 PE=2 SV=1		YGR027c	115	3e-26	COG4901	Ribosomal protein S25		K02975	2e-29	124	cre:CHLREDRAFT_57302	small subunit ribosomal protein S25e		-	-	-
Unigene69790_1	305		21.1584	0.814132	0.416962		-4.69983	-5.66517	-0.965346		sp|P34654|YOT9_CAEEL	62.4	8e-10	Uncharacterized protein ZK632.9 OS=Caenorhabditis elegans GN=ZK632.9 PE=2 SV=3		--	--	--	--	--		--	--	--	--	--		-	-	-
Unigene70513_1	353		1.40626	2.11029	1.44106		0.585576	0.0352675	-0.550308		sp|P48158|RL23_CAEEL	174	2e-43	60S ribosomal protein L23 OS=Caenorhabditis elegans GN=rpl-23 PE=2 SV=1		SPCC1322.11	162	1e-40	COG0093	Ribosomal protein L14		K02894	6e-44	172	cme:CMS262C	large subunit ribosomal protein L23e		GO:0003006//reproductive developmental process;GO:0010467//gene expression	GO:0016757//transferase activity, transferring glycosyl groups;GO:0005198//structural molecule activity	GO:0015934//large ribosomal subunit;GO:0031981//nuclear lumen
Unigene70516_1	331		6.74877	0.375091	0.38421		-4.16931	-4.13466	0.0346544		sp|P55853|SUMO_CAEEL	125	6e-29	Small ubiquitin-related modifier OS=Caenorhabditis elegans GN=smo-1 PE=1 SV=1		SPBC365.06	75.5	2e-14	COG5227	Ubiquitin-like protein (sentrin)		K12160	6e-17	82.4	pop:POPTR_824434	small ubiquitin-related modifier		-	GO:0016818//hydrolase activity, acting on acid anhydrides, in phosphorus-containing anhydrides	-
Unigene70572_1	486		26.3015	1.78824	1.57004		-3.87853	-4.06627	-0.187738		sp|Q21930|RL28_CAEEL	99.8	7e-21	60S ribosomal protein L28 OS=Caenorhabditis elegans GN=rpl-28 PE=1 SV=3		--	--	--	--	--		K02903	7e-13	70.1	rcu:RCOM_1485620	large subunit ribosomal protein L28e		-	-	GO:0005840//ribosome
Unigene70573_1	599		46.6161	1.86544	3.60927		-4.64324	-3.69105	0.952192		sp|O44480|RL18A_CAEEL	270	5e-72	60S ribosomal protein L18a OS=Caenorhabditis elegans GN=rpl-20 PE=2 SV=2		YOR312c	177	1e-44	COG2157	Ribosomal protein L20A (L18A)		K02882	1e-46	182	cre:CHLREDRAFT_146844	large subunit ribosomal protein L18Ae		GO:0010467//gene expression;GO:0022613	GO:0005198//structural molecule activity	GO:0015934//large ribosomal subunit
Unigene70699_1	598		40.4682	2.90664	1.06332		-3.79936	-5.25013	-1.45077		sp|Q22285|TTR46_CAEEL	170	5e-42	Transthyretin-like protein 46 OS=Caenorhabditis elegans GN=ttr-46 PE=2 SV=1		--	--	--	--	--		--	--	--	--	--		-	-	-
Unigene70700_1	435		34.8057	2.85414	3.21588		-3.6082	-3.43604	0.172158		sp|Q95XM2|PHM_CAEEL	73.9	3e-13	Probable peptidylglycine alpha-hydroxylating monooxygenase Y71G12B.4 OS=Caenorhabditis elegans GN=Y71G12B.4 PE=1 SV=1		--	--	--	--	--		--	--	--	--	--		-	-	-
Unigene70903_1	270		17.9259	2.759	0.942026		-2.69983	-4.25013	-1.55031		sp|P91128|RL13_CAEEL	123	4e-28	60S ribosomal protein L13 OS=Caenorhabditis elegans GN=rpl-13 PE=2 SV=1		SPAC664.05	99	2e-21	COG4352	Ribosomal protein L13E		K02873	3e-25	110	zma:100273645	large subunit ribosomal protein L13e		GO:0010467//gene expression	GO:0005198//structural molecule activity	GO:0030529//ribonucleoprotein complex
Unigene70966_1	498		36.8818	1.49585	1.78758		-4.62388	-4.36683	0.257047		sp|P41848|SSP1A_CAEEL	99.4	1e-20	FACT complex subunit SSRP1-A OS=Caenorhabditis elegans GN=hmg-4 PE=2 SV=1		SPAC57A10.09c	65.9	3e-11	COG5648	Chromatin-associated proteins containing the HMG domain		K09272	5e-14	73.9	ath:AT3G28730	structure-specific recognition protein 1		GO:0044260;GO:0090304;GO:0003006//reproductive developmental process	-	GO:0000790//nuclear chromatin;GO:0008023//transcription elongation factor complex
Unigene70977_1	787		9.61912	0.63103	0.161593		-3.93012	-5.89547	-1.96535		sp|Q20655|14332_CAEEL	439	8e-123	14-3-3-like protein 2 OS=Caenorhabditis elegans GN=ftt-2 PE=1 SV=1		YDR099w	313	2e-85	COG5040	14-3-3 family protein		K06630	7e-87	317	ppp:PHYPADRAFT_211050	tyrosine 3-monooxygenase/tryptophan 5-monooxygenase activation protein		-	GO:0016787//hydrolase activity;GO:0005515//protein binding	-
Unigene70978_1	834		5.80335	1.04207	0.609945		-2.47743	-3.25013	-0.772701		sp|Q20655|14332_CAEEL	438	2e-122	14-3-3-like protein 2 OS=Caenorhabditis elegans GN=ftt-2 PE=1 SV=1		YDR099w	312	4e-85	COG5040	14-3-3 family protein		K06630	2e-86	315	ppp:PHYPADRAFT_211050	tyrosine 3-monooxygenase/tryptophan 5-monooxygenase activation protein		-	GO:0016787//hydrolase activity;GO:0005515//protein binding	-
Unigene71058_1	722		31.1115	3.26724	1.93755		-3.25131	-4.00515	-0.753842		sp|Q9XWV7|FLP14_CAEEL	87.4	8e-17	FMRFamide-like neuropeptides 14 OS=Caenorhabditis elegans GN=flp-14 PE=1 SV=2		--	--	--	--	--		--	--	--	--	--		-	-	-
Unigene71123_1	890		37.7885	4.88251	3.14362		-2.95225	-3.58745	-0.635197		sp|O02639|RL19_CAEEL	316	1e-85	60S ribosomal protein L19 OS=Caenorhabditis elegans GN=rpl-19 PE=2 SV=1		SPCC1682.14	241	1e-63	COG2147	Ribosomal protein L19E		K02885	4e-71	265	ppp:PHYPADRAFT_222528	large subunit ribosomal protein L19e		GO:0010467//gene expression	GO:0005198//structural molecule activity	GO:0030529//ribonucleoprotein complex
Unigene71297_1	220		0.564102	0.564342	1e-05		0.00061317	-15.7837	-15.7843		sp|Q93971|TRPG_CAEEL	110	3e-24	Transient receptor potential channel OS=Caenorhabditis elegans GN=gon-2 PE=1 SV=4		--	--	--	--	--		--	--	--	--	--		-	-	-
Unigene71314_1	233		4.79365	1e-05	0.545809		-18.8708	-3.13466	15.7361		sp|A8XMF2|CKS1_CAEBR	133	4e-31	Cyclin-dependent kinases regulatory subunit OS=Caenorhabditis briggsae GN=cks-1 PE=3 SV=1		--	--	--	--	--		K02219	2e-21	97.1	cme:CMA127C	cyclin-dependent kinase regulatory subunit CKS1		GO:0009987//cellular process	GO:0003676//nucleic acid binding	GO:0043231//intracellular membrane-bounded organelle
Unigene71359_1	263		1.41562	1e-05	1e-05		-17.1111	-17.1111	0		sp|Q95YF3|CGH1_CAEEL	176	4e-44	ATP-dependent RNA helicase cgh-1 OS=Caenorhabditis elegans GN=cgh-1 PE=1 SV=1		YDL160c	153	6e-38	COG0513	Superfamily II DNA and RNA helicases		K12614	6e-41	162	cre:CHLREDRAFT_56005	ATP-dependent RNA helicase DDX6/DHH1 [EC:3.6.4.13]		-	GO:0032559//adenyl ribonucleotide binding;GO:0042623//ATPase activity, coupled	-
Unigene71395_1	218		1.70783	1e-05	1e-05		-17.3818	-17.3818	0		sp|Q2WF59|ZER1_CAEEL	78.2	1e-14	Zyg eleven-related protein 1 OS=Caenorhabditis elegans GN=zer-1 PE=1 SV=1		--	--	--	--	--		--	--	--	--	--		-	-	-
Unigene71457_1	268		4.63069	1e-05	1e-05		-18.8209	-18.8209	0		sp|Q9NAP9|RT15_CAEEL	52.4	9e-07	28S ribosomal protein S15, mitochondrial OS=Caenorhabditis elegans GN=K07A12.7 PE=2 SV=1		--	--	--	--	--		--	--	--	--	--		-	-	-
Unigene71487_1	240		4.65384	0.517313	1e-05		-3.16931	-18.8281	-15.6588		sp|P50093|PHB2_CAEEL	126	5e-29	Mitochondrial prohibitin complex protein 2 OS=Caenorhabditis elegans GN=phb-2 PE=1 SV=2		SPCC1322.16	96.7	9e-21	COG0330	Membrane protease subunits, stomatin/prohibitin homologs		--	--	--	--	--		-	-	GO:0030964;GO:0030312//external encapsulating structure;GO:0009536//plastid;GO:0005746//mitochondrial respiratory chain
Unigene71514_1	328		2.27017	1e-05	1e-05		-17.7924	-17.7924	0		sp|A8XZJ0|KAD2_CAEBR	93.2	5e-19	Adenylate kinase 2, mitochondrial OS=Caenorhabditis briggsae GN=let-754 PE=3 SV=2		PA3686	84	6e-17	COG0563	Adenylate kinase and related kinases		K00939	7e-16	79	sbi:SORBI_08g008360	adenylate kinase [EC:2.7.4.3]		GO:0009117//nucleotide metabolic process	GO:0019205//nucleobase, nucleoside, nucleotide kinase activity;GO:0046914//transition metal ion binding;GO:0016776//phosphotransferase activity, phosphate group as acceptor;GO:0032559//adenyl ribonucleotide binding	GO:0043231//intracellular membrane-bounded organelle;GO:0016020//membrane
Unigene71558_1	293		2.9649	0.423738	1e-05		-2.80674	-18.1776	-15.3709		sp|Q21190|UNC1_CAEEL	79.7	5e-15	Protein unc-1 OS=Caenorhabditis elegans GN=unc-1 PE=2 SV=2		--	--	--	--	--		--	--	--	--	--		-	-	-
Unigene71811_1	214		5.21926	1e-05	1e-05		-18.9935	-18.9935	0		sp|Q9XTR8|LIP1_CAEEL	57	4e-08	Lipase ZK262.3 OS=Caenorhabditis elegans GN=ZK262.3 PE=1 SV=1		--	--	--	--	--		--	--	--	--	--		-	-	-
Unigene71861_1	203		3.05671	0.611602	1e-05		-2.32131	-18.2216	-15.9003		sp|Q8MXS1|RAB18_CAEEL	99	8e-21	Ras-related protein Rab-18 OS=Caenorhabditis elegans GN=rab-18 PE=2 SV=1		SPAC18G6.03	49.7	1e-06	COG1100	GTPase SAR1 and related small G proteins		K07910	8e-17	82	ppp:PHYPADRAFT_116052	Ras-related protein Rab-18		GO:0050794//regulation of cellular process	GO:0032555//purine ribonucleotide binding;GO:0042578//phosphoric ester hydrolase activity	-
Unigene71882_1	257		1.44867	1e-05	1e-05		-17.1444	-17.1444	0		sp|Q18090|TOM40_CAEEL	98.6	1e-20	Mitochondrial import receptor subunit TOM40 homolog OS=Caenorhabditis elegans GN=C18E9.6 PE=2 SV=1		--	--	--	--	--		--	--	--	--	--		-	-	-
Unigene71904_1	208		0.596646	1e-05	1e-05		-15.8646	-15.8646	0		sp|Q60PP8|CPLX1_CAEBR	67.4	3e-11	Putative complexin-1 OS=Caenorhabditis briggsae GN=cpx-1 PE=3 SV=1		--	--	--	--	--		--	--	--	--	--		-	-	-
Unigene71966_1	295		2.10343	0.420865	1e-05		-2.32131	-17.6824	-15.3611		sp|P46550|TCPZ_CAEEL	146	5e-35	T-complex protein 1 subunit zeta OS=Caenorhabditis elegans GN=cct-6 PE=1 SV=1		YDR188w	109	1e-24	COG0459	Chaperonin GroEL (HSP60 family)		K09498	2e-27	117	cre:CHLREDRAFT_129972	T-complex protein 1 subunit zeta		GO:0044267//cellular protein metabolic process;GO:0010038//response to metal ion	GO:0005515//protein binding;GO:0000166//nucleotide binding	GO:0044424//intracellular part
Unigene71987_1	204		1.82504	1.21721	0.6234		-0.584349	-1.54969	-0.965346		sp|Q9U9K0|ADD1_CAEEL	53.1	5e-07	Adducin-related protein 1 OS=Caenorhabditis elegans GN=add-1 PE=2 SV=2		--	--	--	--	--		--	--	--	--	--		-	-	-
Unigene72011_1	270		2.75783	0.459834	0.471013		-2.58435	-2.54969	0.0346544		sp|P39745|SUR1_CAEEL	182	7e-46	Mitogen-activated protein kinase mpk-1 OS=Caenorhabditis elegans GN=mpk-1 PE=1 SV=2		YBL016w	114	6e-26	COG0515	Serine/threonine protein kinase		K04371	6e-30	125	cre:CHLREDRAFT_193901	extracellular signal-regulated kinase 1/2 [EC:2.7.11.24]		GO:0006464//protein modification process	GO:0004702//receptor signaling protein serine/threonine kinase activity;GO:0032559//adenyl ribonucleotide binding	-
Unigene72206_1	452		1.37281	1e-05	1e-05		-17.0668	-17.0668	0		sp|Q09250|SAP18_CAEEL	173	3e-43	Probable histone deacetylase complex subunit SAP18 OS=Caenorhabditis elegans GN=C16C10.4 PE=2 SV=1		--	--	--	--	--		--	--	--	--	--		GO:0009725//response to hormone stimulus;GO:0006970//response to osmotic stress	GO:0005488//binding	GO:0031981//nuclear lumen
Unigene72424_1	258		7.21526	1e-05	1e-05		-19.4607	-19.4607	0		sp|O01578|YXX3_CAEEL	101	1e-21	UPF0041 protein F53F10.3 OS=Caenorhabditis elegans GN=F53F10.3 PE=2 SV=2		--	--	--	--	--		--	--	--	--	--		-	-	GO:0043231//intracellular membrane-bounded organelle
Unigene72425_1	424		3.80503	0.292819	0.599875		-3.69983	-2.66517	1.03465		sp|Q8WQA4|EXC4_CAEEL	174	1e-43	Chloride intracellular channel exc-4 OS=Caenorhabditis elegans GN=exc-4 PE=1 SV=2		--	--	--	--	--		--	--	--	--	--		-	-	-
Unigene72701_1	463		3.75256	1.07261	0.274673		-1.80674	-3.77209	-1.96535		sp|P90925|PH4H_CAEEL	214	2e-55	Probable phenylalanine-4-hydroxylase 1 OS=Caenorhabditis elegans GN=pah-1 PE=1 SV=2		PA0872	70.5	1e-12	COG3186	Phenylalanine-4-hydroxylase		K00500	3e-34	140	cme:CMJ066C	phenylalanine-4-hydroxylase [EC:1.14.16.1]		GO:0008152//metabolic process	GO:0004497//monooxygenase activity	-
Unigene72838_1	336		4.80158	0.739019	0.756985		-2.69983	-2.66517	0.0346544		sp|Q09527|KAD6_CAEEL	122	9e-28	Probable adenylate kinase isoenzyme 6 OS=Caenorhabditis elegans GN=E02H1.6 PE=2 SV=2		YDL166c	84	6e-17	COG1936	Predicted nucleotide kinase (related to CMP and AMP kinases)		K03133	4e-19	89.7	cre:CHLREDRAFT_182007	transcription initiation factor TFIID subunit D7		-	GO:0016772//transferase activity, transferring phosphorus-containing groups	-
Unigene72883_1	243		9.70348	0.510927	1.0467		-4.24731	-3.21266	1.03465		sp|P30625|KAPR_CAEEL	84.3	2e-16	cAMP-dependent protein kinase regulatory subunit OS=Caenorhabditis elegans GN=kin-2 PE=1 SV=3		--	--	--	--	--		--	--	--	--	--		-	-	-
Unigene72901_1	490		7.34484	1.77365	1e-05		-2.05001	-19.4864	-17.4364		sp|P41931|DCOR_CAEEL	87	5e-17	Ornithine decarboxylase OS=Caenorhabditis elegans GN=odc-1 PE=2 SV=2		SPAC144.04c	59.7	2e-09	COG0019	Diaminopimelate decarboxylase		K01581	3e-13	71.2	pop:POPTR_1079795	ornithine decarboxylase [EC:4.1.1.17]		-	-	-
Unigene72986_1	464		2.67462	0.267576	1e-05		-3.32131	-18.029	-14.7077		sp|Q94261|EIF3M_CAEEL	123	4e-28	COP9/Signalosome and eIF3 complex-shared subunit 1 OS=Caenorhabditis elegans GN=cif-1 PE=1 SV=1		--	--	--	--	--		K12180	4e-09	57.4	pop:POPTR_286545	COP9 signalosome complex subunit 7		GO:0009987//cellular process	-	GO:0043234//protein complex
Unigene73220_1	498		30.1534	4.23823	1.78758		-2.83079	-4.07624	-1.24545		sp|Q9XVF7|RL8_CAEEL	244	2e-64	60S ribosomal protein L8 OS=Caenorhabditis elegans GN=rpl-8 PE=1 SV=1		YIL018w	208	4e-54	COG0090	Ribosomal protein L2		K02938	1e-56	215	cre:CHLREDRAFT_172406	large subunit ribosomal protein L8e		GO:0003006//reproductive developmental process;GO:0010467//gene expression	GO:0005488//binding;GO:0005198//structural molecule activity	GO:0015934//large ribosomal subunit;GO:0016020//membrane;GO:0009536//plastid;GO:0031981//nuclear lumen
Unigene73385_1	626		83.0653	5.94993	3.65675		-3.8033	-4.50561	-0.702311		sp|Q22285|TTR46_CAEEL	170	8e-42	Transthyretin-like protein 46 OS=Caenorhabditis elegans GN=ttr-46 PE=2 SV=1		--	--	--	--	--		--	--	--	--	--		-	-	-
Unigene73503_1	439		58.8002	4.52502	5.79378		-3.69983	-3.34324	0.356582		sp|Q9XVF7|RL8_CAEEL	211	1e-54	60S ribosomal protein L8 OS=Caenorhabditis elegans GN=rpl-8 PE=1 SV=1		YIL018w	175	3e-44	COG0090	Ribosomal protein L2		K02938	9e-48	185	ppp:PHYPADRAFT_161945	large subunit ribosomal protein L8e		GO:0003006//reproductive developmental process;GO:0010467//gene expression	GO:0005488//binding;GO:0005198//structural molecule activity	GO:0015934//large ribosomal subunit;GO:0016020//membrane;GO:0009536//plastid;GO:0031981//nuclear lumen
Unigene73816_1	396		13.4758	0.313523	2.56916		-5.42565	-2.391	3.03465		sp|P10986|ACT4_CAEEL	262	6e-70	Actin-4 OS=Caenorhabditis elegans GN=act-4 PE=2 SV=2		SPBC32H8.12c	236	1e-62	COG5277	Actin and related proteins		K10355	1e-62	234	osa:4352927	actin, other eukaryote		-	GO:0032559//adenyl ribonucleotide binding	GO:0043232
Unigene74492_1	485		6.39703	0.76797	1.31107		-3.05828	-2.28666	0.77162		sp|Q03575|TTR5_CAEEL	116	7e-26	Transthyretin-like protein 5 OS=Caenorhabditis elegans GN=ttr-5 PE=2 SV=1		--	--	--	--	--		--	--	--	--	--		-	-	-
Unigene74839_1	578		7.94427	1.50361	1.54016		-2.40149	-2.36683	0.0346544		sp|Q03575|TTR5_CAEEL	125	1e-28	Transthyretin-like protein 5 OS=Caenorhabditis elegans GN=ttr-5 PE=2 SV=1		--	--	--	--	--		--	--	--	--	--		-	-	-
Unigene74967_1	218		4.55422	1e-05	0.583365		-18.7968	-2.96473	15.8321		sp|Q18967|EIF3F_CAEEL	77	3e-14	Eukaryotic translation initiation factor 3 subunit F OS=Caenorhabditis elegans GN=eif-3.F PE=2 SV=1		--	--	--	--	--		--	--	--	--	--		-	-	-
Unigene74977_1	427		16.5664	2.03533	1.19132		-3.02492	-3.79762	-0.772701		sp|P54812|TERA2_CAEEL	250	2e-66	Transitional endoplasmic reticulum ATPase homolog 2 OS=Caenorhabditis elegans GN=cdc-48.2 PE=1 SV=2		YDL126c	216	1e-56	COG0464	ATPases of the AAA+ class		K13525	3e-63	236	pop:POPTR_570155	transitional endoplasmic reticulum ATPase		GO:0009987//cellular process;GO:0010038//response to metal ion	GO:0042623//ATPase activity, coupled;GO:0032559//adenyl ribonucleotide binding	GO:0044444//cytoplasmic part;GO:0016020//membrane;GO:0031981//nuclear lumen;GO:0042995//cell projection
Unigene75215_1	545		10.247	1.13904	0.466692		-3.16931	-4.45659	-1.28727		sp|Q22021|ATPK_CAEEL	58.5	2e-08	Putative ATP synthase subunit f, mitochondrial OS=Caenorhabditis elegans GN=R53.4 PE=2 SV=1		--	--	--	--	--		--	--	--	--	--		-	-	-
Unigene75274_1	318		5.07337	1e-05	0.799834		-18.9526	-2.66517	16.2874		sp|Q9BKU4|PHB1_CAEEL	181	2e-45	Mitochondrial prohibitin complex protein 1 OS=Caenorhabditis elegans GN=phb-1 PE=1 SV=1		SPAC1782.06c	137	5e-33	COG0330	Membrane protease subunits, stomatin/prohibitin homologs		--	--	--	--	--		GO:0050896//response to stimulus	GO:0048037//cofactor binding	GO:0043231//intracellular membrane-bounded organelle;GO:0030964
Unigene75570_1	868		15.1554	0.572144	0.87908		-4.72731	-4.10769	0.619617		sp|P34575|CISY_CAEEL	462	2e-129	Probable citrate synthase, mitochondrial OS=Caenorhabditis elegans GN=cts-1 PE=1 SV=1		SPAC6C3.04	344	1e-94	COG0372	Citrate synthase		K01647	5e-101	364	ppp:PHYPADRAFT_140151	citrate synthase [EC:2.3.3.1]		GO:0010038//response to metal ion;GO:0005975//carbohydrate metabolic process;GO:0009060//aerobic respiration	GO:0046912//transferase activity, transferring acyl groups, acyl groups converted into alkyl on transfer;GO:0046914//transition metal ion binding;GO:0032559//adenyl ribonucleotide binding	GO:0031980//mitochondrial lumen;GO:0030312//external encapsulating structure;GO:0009536//plastid
Unigene75572_1	667		10.2333	1.11684	1.14399		-3.19578	-3.16113	0.0346544		sp|Q23312|RS7_CAEEL	244	4e-64	40S ribosomal protein S7 OS=Caenorhabditis elegans GN=rps-7 PE=2 SV=1		--	--	--	--	--		K02993	1e-48	189	cre:CHLREDRAFT_179706	small subunit ribosomal protein S7e		GO:0010467//gene expression	-	GO:0015935//small ribosomal subunit;GO:0016020//membrane;GO:0030312//external encapsulating structure;GO:0009536//plastid;GO:0031981//nuclear lumen
Unigene75880_1	546		10.9101	0.454781	0.698756		-4.58435	-3.96473	0.619617		sp|P34500|TTR2_CAEEL	60.1	8e-09	Transthyretin-like protein 2 OS=Caenorhabditis elegans GN=ttr-2 PE=1 SV=1		--	--	--	--	--		--	--	--	--	--		-	-	-
Unigene75905_1	578		27.4829	1.28881	1.54016		-4.41442	-4.15738	0.257047		sp|O01868|RL24_CAEEL	178	2e-44	60S ribosomal protein L24 OS=Caenorhabditis elegans GN=rpl-24.1 PE=2 SV=1		SPAC6G9.09c	104	9e-23	COG2075	Ribosomal protein L24E		K02896	2e-24	108	osa:4327483	large subunit ribosomal protein L24e		-	-	-
Unigene75951_1	1236		31.3268	2.51123	1.1318		-3.64093	-4.7907	-1.14977		sp|P36573|LEC1_CAEEL	425	4e-118	32 kDa beta-galactoside-binding lectin OS=Caenorhabditis elegans GN=lec-1 PE=1 SV=1		--	--	--	--	--		--	--	--	--	--		-	-	-
Unigene75958_1	467		21.791	2.92443	1.08928		-2.89751	-4.32228	-1.42478		sp|Q22285|TTR46_CAEEL	105	9e-23	Transthyretin-like protein 46 OS=Caenorhabditis elegans GN=ttr-46 PE=2 SV=1		--	--	--	--	--		--	--	--	--	--		-	-	-
Unigene75966_1	322		22.7393	1.92788	0.789898		-3.5601	-4.84738	-1.28727		sp|Q20655|14332_CAEEL	194	1e-49	14-3-3-like protein 2 OS=Caenorhabditis elegans GN=ftt-2 PE=1 SV=1		YDR099w	150	7e-37	COG5040	14-3-3 family protein		K06630	1e-37	151	zma:542291	tyrosine 3-monooxygenase/tryptophan 5-monooxygenase activation protein		-	-	-
Unigene75998_1	931		31.3255	3.46728	1.50259		-3.17546	-4.38182	-1.20635		sp|P19208|HSP7C_CAEBR	456	8e-128	Heat shock 70 kDa protein C OS=Caenorhabditis briggsae GN=hsp-3 PE=3 SV=2		SPAC22A12.15c	328	6e-90	COG0443	Molecular chaperone		K09490	2e-97	352	ppp:PHYPADRAFT_219762	heat shock 70kDa protein 5		-	GO:0016491//oxidoreductase activity;GO:0032559//adenyl ribonucleotide binding	GO:0005783//endoplasmic reticulum
Unigene76078_1	560		25.4853	1.99535	0.681287		-3.67495	-5.22526	-1.55031		sp|P38542|RAN_BRUMA	293	4e-79	GTP-binding nuclear protein Ran OS=Brugia malayi PE=2 SV=1		ECU04g1560	109	3e-24	COG1100	GTPase SAR1 and related small G proteins		K07936	3e-70	261	pop:POPTR_717966	GTP-binding nuclear protein Ran		-	-	-
Unigene76101_1	399		16.1737	2.17816	0.956192		-2.89247	-4.08021	-1.18774		sp|Q9U2A8|RL37A_CAEEL	161	1e-39	60S ribosomal protein L37a OS=Caenorhabditis elegans GN=rpl-43 PE=2 SV=3		YPR043w	135	3e-32	COG1997	Ribosomal protein L37AE/L43A		K02921	3e-36	147	cme:CMN315C	large subunit ribosomal protein L37Ae		-	-	-
Unigene76179_1	963		21.0059	1.67603	1.05648		-3.64768	-4.31346	-0.665785		sp|P46563|ALF2_CAEEL	448	2e-125	Fructose-bisphosphate aldolase 2 OS=Caenorhabditis elegans GN=aldo-2 PE=1 SV=1		XF0826	286	4e-77	COG3588	Fructose-1,6-bisphosphate aldolase		K01623	5e-100	361	ath:AT5G03690	fructose-bisphosphate aldolase, class I [EC:4.1.2.13]		GO:0006007//glucose catabolic process;GO:0010038//response to metal ion;GO:0006970//response to osmotic stress	GO:0016832//aldehyde-lyase activity;GO:0046914//transition metal ion binding	GO:0009536//plastid;GO:0016020//membrane
Unigene76240_1	741		13.0634	1.34041	0.514873		-3.28479	-4.66517	-1.38038		sp|Q22038|RHO1_CAEEL	361	3e-99	Ras-like GTP-binding protein rhoA OS=Caenorhabditis elegans GN=rho-1 PE=2 SV=1		SPAC16.01	223	3e-58	COG1100	GTPase SAR1 and related small G proteins		K04392	4e-52	201	ppp:PHYPADRAFT_181629	Ras-related C3 botulinum toxin substrate 1		-	-	-
Unigene76806_1	280		2.65934	0.886823	1e-05		-1.58435	-18.0207	-16.4364		sp|Q23490|MLT7_CAEEL	48.9	1e-05	Peroxidase mlt-7 OS=Caenorhabditis elegans GN=mlt-7 PE=1 SV=1		--	--	--	--	--		--	--	--	--	--		-	-	-
Unigene77271_1	262		1.89469	1e-05	0.97079		-17.5316	-0.964732	16.5669		sp|P91406|GCP2_CAEEL	60.5	3e-09	Glutamate carboxypeptidase 2 homolog OS=Caenorhabditis elegans GN=R57.1 PE=1 SV=2		--	--	--	--	--		--	--	--	--	--		-	-	-
Unigene77407_1	265		11.2395	1.87404	1.4397		-2.58435	-2.96473	-0.380383		sp|Q619C0|VATB_CAEBR	142	9e-34	Probable V-type proton ATPase subunit B OS=Caenorhabditis briggsae GN=vha-12 PE=3 SV=1		SPAC637.05c	108	2e-24	COG1156	Archaeal/vacuolar-type H+-ATPase subunit B		K02147	2e-26	114	olu:OSTLU_88387	V-type H+-transporting ATPase subunit B [EC:3.6.3.14]		-	-	-
Unigene77462_1	436		6.83132	0.854279	0.875047		-2.99939	-2.96473	0.0346544		sp|Q23449|PSMD8_CAEEL	101	2e-21	26S proteasome non-ATPase regulatory subunit 8 OS=Caenorhabditis elegans GN=rpn-12 PE=1 SV=1		--	--	--	--	--		K03031	9e-10	59.3	olu:OSTLU_35002	26S proteasome regulatory subunit N12		GO:0048827//phyllome development;GO:0006511//ubiquitin-dependent protein catabolic process;GO:0009725//response to hormone stimulus;GO:0009628//response to abiotic stimulus;GO:0009791//post-embryonic development;GO:0048608//reproductive structure development;GO:0006950//response to stress	-	GO:0043231//intracellular membrane-bounded organelle;GO:0043234//protein complex
Unigene77537_1	328		4.54033	0.378522	1e-05		-3.58435	-18.7924	-15.2081		sp|P52275|TBB2_CAEEL	200	2e-51	Tubulin beta-2 chain OS=Caenorhabditis elegans GN=tbb-2 PE=2 SV=1		ECU03g0820i	164	5e-41	COG5023	Tubulin		K07375	5e-46	179	ppp:PHYPADRAFT_121199	tubulin beta		GO:0043623//cellular protein complex assembly;GO:0007017//microtubule-based process	GO:0032561//guanyl ribonucleotide binding;GO:0017111//nucleoside-triphosphatase activity	GO:0032991;GO:0015630//microtubule cytoskeleton
Unigene77702_1	217		6.86281	0.572144	1e-05		-3.58435	-19.3884	-15.8041		sp|O17901|COPZ_CAEEL	99.4	6e-21	Probable coatomer subunit zeta OS=Caenorhabditis elegans GN=F59E10.3 PE=2 SV=1		YPL010w	47.4	7e-06	COG5541	Vesicle coat complex COPI, zeta subunit		--	--	--	--	--		GO:0006810//transport	-	GO:0016020//membrane
Unigene77899_1	299		3.32047	0.415235	1e-05		-2.99939	-18.341	-15.3416		sp|P34496|MTSS1_CAEEL	58.9	9e-09	Mitochondrial single stranded DNA binding protein 1 OS=Caenorhabditis elegans GN=mtss-1 PE=1 SV=2		--	--	--	--	--		--	--	--	--	--		-	-	-
Unigene77957_1	515		4.09658	0.964312	0.493878		-2.08685	-3.0522	-0.965346		sp|P47208|TCPD_CAEEL	231	1e-60	T-complex protein 1 subunit delta OS=Caenorhabditis elegans GN=cct-4 PE=2 SV=1		SPBC106.06	172	3e-43	COG0459	Chaperonin GroEL (HSP60 family)		K09496	4e-50	194	zma:100191456	T-complex protein 1 subunit delta		GO:0044267//cellular protein metabolic process;GO:0010038//response to metal ion	GO:0005515//protein binding;GO:0032559//adenyl ribonucleotide binding	GO:0043231//intracellular membrane-bounded organelle
Unigene78308_1	286		7.37672	0.868218	0.444663		-3.08685	-4.0522	-0.965346		sp|P34438|YL58_CAEEL	71.2	2e-12	Uncharacterized protein F44E2.8 OS=Caenorhabditis elegans GN=F44E2.8 PE=2 SV=2		--	--	--	--	--		--	--	--	--	--		-	-	-
Unigene7864_1	730		9.01017	1.02045	0.871052		-3.14234	-3.37072	-0.22838		sp|Q05062|CDC42_CAEEL	354	3e-97	Cell division control protein 42 homolog OS=Caenorhabditis elegans GN=cdc-42 PE=1 SV=2		SPAC110.03	307	1e-83	COG1100	GTPase SAR1 and related small G proteins		K04392	2e-55	212	ppp:PHYPADRAFT_181629	Ras-related C3 botulinum toxin substrate 1		GO:0035556	GO:0017111//nucleoside-triphosphatase activity;GO:0032561//guanyl ribonucleotide binding	GO:0015630//microtubule cytoskeleton;GO:0031981//nuclear lumen;GO:0016020//membrane
Unigene78775_1	334		10.4038	0.743444	0.380759		-3.80674	-4.77209	-0.965346		sp|Q22053|FBRL_CAEEL	197	2e-50	rRNA 2'-O-methyltransferase fibrillarin OS=Caenorhabditis elegans GN=fib-1 PE=2 SV=1		YDL014w	169	1e-42	COG1889	Fibrillarin-like rRNA methylase		--	--	--	--	--		-	-	-
Unigene78791_1	331		0.374932	2.62564	1.92105		2.80797	2.3572	-0.450772		sp|P61866|RL12_CAEEL	150	2e-36	60S ribosomal protein L12 OS=Caenorhabditis elegans GN=rpl-12 PE=2 SV=1		SPCC31H12.04c	140	6e-34	COG0080	Ribosomal protein L11		K02870	2e-35	143	cme:CMS284C	large subunit ribosomal protein L12e		-	-	-
Unigene78898_1	503		15.7904	1.48098	0.25283		-3.41442	-5.96473	-2.55031		sp|P20163|HSP7D_CAEEL	302	6e-82	Heat shock 70 kDa protein D OS=Caenorhabditis elegans GN=hsp-4 PE=1 SV=2		SPAC22A12.15c	235	2e-62	COG0443	Molecular chaperone		K09490	4e-73	270	vvi:100251379	heat shock 70kDa protein 5		-	-	-
Unigene78969_1	231		19.3406	3.22481	0.550535		-2.58435	-5.13466	-2.55031		sp|O61998|HSP90_BRUPA	140	2e-33	Heat shock protein 90 OS=Brugia pahangi GN=HSP90 PE=2 SV=2		SPAC926.04c	114	3e-26	COG0326	Molecular chaperone, HSP90 family		K04079	4e-29	123	olu:OSTLU_26093	molecular chaperone HtpG		-	-	-
Unigene78986_1	528		14.8077	0.235142	0.963436		-5.97667	-3.94201	2.03465		sp|P29691|EF2_CAEEL	321	1e-87	Elongation factor 2 OS=Caenorhabditis elegans GN=eft-2 PE=1 SV=4		YOR133w	259	1e-69	COG0480	Translation elongation factors (GTPases)		K03234	6e-63	236	ppp:PHYPADRAFT_109208	elongation factor EF-2 [EC:3.6.5.3]		-	-	-
Unigene78994_1	316		7.06912	1.17869	1e-05		-2.58435	-19.4312	-16.8468		sp|Q19952|LSM4_CAEEL	154	2e-37	Probable U6 snRNA-associated Sm-like protein LSm4 OS=Caenorhabditis elegans GN=lsm-4 PE=3 SV=1		YER112w	68.9	2e-12	COG1958	Small nuclear ribonucleoprotein (snRNP) homolog		K12623	3e-35	143	pop:POPTR_552428	U6 snRNA-associated Sm-like protein LSm4		-	-	-
Unigene79232_1	665		9.51763	1.4936	1e-05		-2.67181	-19.8602	-17.1884		sp|Q07749|ADF2_CAEEL	232	2e-60	Actin-depolymerizing factor 2, isoform c OS=Caenorhabditis elegans GN=unc-60 PE=1 SV=1		--	--	--	--	--		K05765	4e-14	75.1	zma:100285352	cofilin		GO:0006952//defense response	-	-
Unigene79259_1	262		11.3682	2.36937	1.45619		-2.26242	-2.96473	-0.702311		sp|Q09510|MLRH_CAEEL	147	2e-35	Probable myosin regulatory light chain OS=Caenorhabditis elegans GN=mlc-4 PE=2 SV=1		ECU03g1570	75.5	2e-14	COG5126	Ca2+-binding protein (EF-Hand superfamily)		K02183	2e-13	70.9	olu:OSTLU_39965	calmodulin		GO:0009605//response to external stimulus;GO:0006073//cellular glucan metabolic process;GO:0009908//flower development	GO:0005488//binding	GO:0043231//intracellular membrane-bounded organelle
Unigene79308_1	569		9.59667	1.09099	0.223504		-3.13689	-5.42416	-2.28727		sp|Q23680|VATF_CAEEL	192	2e-48	Probable V-type proton ATPase subunit F OS=Caenorhabditis elegans GN=vha-9 PE=2 SV=1		SPBC3B9.18c	110	1e-24	COG1436	Archaeal/vacuolar-type H+-ATPase subunit F		K02151	7e-32	133	rcu:RCOM_1381970	V-type H+-transporting ATPase subunit F [EC:3.6.3.14]		-	GO:0015078//hydrogen ion transmembrane transporter activity;GO:0016787//hydrolase activity	GO:0043231//intracellular membrane-bounded organelle;GO:0016469//proton-transporting two-sector ATPase complex
Unigene79385_1	327		5.69277	0.379679	1e-05		-3.90628	-19.1188	-15.2125		sp|P34255|YKA3_CAEEL	108	1e-23	Uncharacterized protein B0303.3 OS=Caenorhabditis elegans GN=B0303.3 PE=2 SV=1		lin1453	57.4	6e-09	COG0183	Acetyl-CoA acetyltransferase		--	--	--	--	--		-	GO:0003824//catalytic activity	-
Unigene79545_1	535		12.9902	0.232066	0.713123		-5.80674	-4.18712	1.61962		sp|Q10129|RT16_CAEEL	159	7e-39	Probable 28S ribosomal protein S16, mitochondrial OS=Caenorhabditis elegans GN=F56D1.3 PE=3 SV=2		--	--	--	--	--		K02959	4e-10	61.2	ath:AT4G34620	small subunit ribosomal protein S16		GO:0003006//reproductive developmental process	-	GO:0009526//plastid envelope
Unigene79546_1	613		5.66863	0.810148	0.414922		-2.80674	-3.77209	-0.965346		sp|P91477|PSB2_CAEEL	185	2e-46	Proteasome subunit beta type-2 OS=Caenorhabditis elegans GN=pbs-4 PE=2 SV=2		YER012w	114	2e-25	COG0638	20S proteasome, alpha and beta subunits		K02734	8e-16	80.5	cme:CMH119C	20S proteasome subunit beta 4 [EC:3.4.25.1]		-	GO:0016787//hydrolase activity	GO:0043231//intracellular membrane-bounded organelle
Unigene79553_1	202		0.614368	1e-05	1e-05		-15.9068	-15.9068	0		sp|Q21049|LIPA_CAEEL	77.8	2e-14	Liprin-alpha OS=Caenorhabditis elegans GN=syd-2 PE=1 SV=1		--	--	--	--	--		--	--	--	--	--		-	-	-
Unigene79572_1	218		3.98494	1e-05	1e-05		-18.6042	-18.6042	0		sp|A8X5H5|GSK3_CAEBR	128	9e-30	Glycogen synthase kinase-3 OS=Caenorhabditis briggsae GN=gsk-3 PE=3 SV=1		SPAC1687.15	97.8	4e-21	COG0515	Serine/threonine protein kinase		K03083	1e-24	108	cre:CHLREDRAFT_114692	glycogen synthase kinase 3 beta [EC:2.7.11.26]		GO:0009725//response to hormone stimulus;GO:0006464//protein modification process	GO:0004672//protein kinase activity;GO:0032559//adenyl ribonucleotide binding	GO:0043231//intracellular membrane-bounded organelle;GO:0044444//cytoplasmic part
Unigene79683_1	213		4.66112	1.16578	0.597059		-1.99939	-2.96473	-0.965346		sp|A8X6H1|EGL4_CAEBR	85.5	9e-17	cGMP-dependent protein kinase egl-4 OS=Caenorhabditis briggsae GN=egl-4 PE=3 SV=2		--	--	--	--	--		--	--	--	--	--		-	-	-
Unigene79722_1	236		0.525858	1e-05	1e-05		-15.6824	-15.6824	0		sp|Q9N4I0|ARP3_CAEEL	130	3e-30	Actin-related protein 3 OS=Caenorhabditis elegans GN=arx-1 PE=2 SV=1		SPAC630.03	73.9	6e-14	COG5277	Actin and related proteins		--	--	--	--	--		GO:0016049//cell growth;GO:0007015//actin filament organization;GO:0000904//cell morphogenesis involved in differentiation	GO:0005515//protein binding;GO:0005198//structural molecule activity	GO:0015629//actin cytoskeleton
Unigene79772_1	226		1.09825	1e-05	0.562715		-16.7448	-0.964732	15.7801		sp|Q09350|YRU4_CAEEL	62	1e-09	Uncharacterized protein T09B9.4 OS=Caenorhabditis elegans GN=T09B9.4 PE=1 SV=1		--	--	--	--	--		K09288	2e-06	47.8	cre:CHLREDRAFT_191672	coiled-coil domain-containing protein 6		-	-	-
Unigene79777_1	274		1.81171	0.453121	0.464137		-1.99939	-1.96473	0.0346544		sp|Q17941|AKT1_CAEEL	150	2e-36	Serine/threonine-protein kinase akt-1 OS=Caenorhabditis elegans GN=akt-1 PE=1 SV=2		SPAC17G8.14c_2	94.7	3e-20	COG0515	Serine/threonine protein kinase		K08286	5e-18	85.9	ath:AT3G08730	protein-serine/threonine kinase [EC:2.7.11.-]		GO:0009987//cellular process	GO:0004672//protein kinase activity;GO:0000166//nucleotide binding	-
Unigene80119_1	284		2.1849	0.437166	1e-05		-2.32131	-17.7372	-15.4159		sp|Q11085|CLC2_CAEEL	66.2	6e-11	Clc-like protein 2 OS=Caenorhabditis elegans GN=clc-2 PE=2 SV=2		--	--	--	--	--		--	--	--	--	--		-	-	-
Unigene80148_1	344		2.16458	1e-05	1e-05		-17.7237	-17.7237	0		sp|P53703|CCHL_CAEEL	176	4e-44	Probable cytochrome c-type heme lyase OS=Caenorhabditis elegans GN=cchl-1 PE=2 SV=1		--	--	--	--	--		K01764	5e-29	122	olu:OSTLU_10461	cytochrome c heme-lyase [EC:4.4.1.17]		-	-	-
Unigene80167_1	285		5.66081	1e-05	1e-05		-19.1106	-19.1106	0		sp|P54073|YUY1_CAEEL	60.8	2e-09	Brix domain-containing protein F44G4.1 OS=Caenorhabditis elegans GN=F44G4.1 PE=2 SV=4		--	--	--	--	--		--	--	--	--	--		-	-	-
Unigene80213_1	245		1.51962	0.506756	1e-05		-1.58435	-17.2134	-15.629		sp|A8X6H1|EGL4_CAEBR	139	7e-33	cGMP-dependent protein kinase egl-4 OS=Caenorhabditis briggsae GN=egl-4 PE=3 SV=2		ECU08g0930	54.7	4e-08	COG0664	cAMP-binding proteins - catabolite gene activator and regulatory subunit of cAMP-dependent protein kinases		--	--	--	--	--		-	GO:0016301//kinase activity	-
Unigene80255_1	272		15.5128	1e-05	12.1563		-20.565	-0.351756	20.2133		sp|P24894|COX2_CAEEL	53.1	5e-07	Cytochrome c oxidase subunit 2 OS=Caenorhabditis elegans GN=cox-2 PE=3 SV=2		--	--	--	--	--		--	--	--	--	--		-	-	-
Unigene80258_1	242		2.05128	1e-05	1e-05		-17.6462	-17.6462	0		sp|Q9XXK1|ATPA_CAEEL	137	2e-32	ATP synthase subunit alpha, mitochondrial OS=Caenorhabditis elegans GN=H28O16.1 PE=1 SV=1		AGc4757	131	3e-31	COG0056	F0F1-type ATP synthase, alpha subunit		K02132	5e-29	122	cme:CMT434C	F-type H+-transporting ATPase subunit alpha [EC:3.6.3.14]		GO:0006818//hydrogen transport;GO:0006754//ATP biosynthetic process	GO:0015078//hydrogen ion transmembrane transporter activity;GO:0019829//cation-transporting ATPase activity;GO:0032559//adenyl ribonucleotide binding	GO:0043231//intracellular membrane-bounded organelle;GO:0033178//proton-transporting two-sector ATPase complex, catalytic domain
Unigene80312_1	419		4.14662	1e-05	1e-05		-18.6616	-18.6616	0		sp|A8QDN3|EIF3K_BRUMA	173	3e-43	Eukaryotic translation initiation factor 3 subunit K OS=Brugia malayi GN=Bm1_52955 PE=3 SV=1		--	--	--	--	--		--	--	--	--	--		-	-	-
Unigene80368_1	230		1.61873	1e-05	1e-05		-17.3045	-17.3045	0		sp|P34611|NCL1_CAEEL	147	2e-35	B-box type zinc finger protein ncl-1 OS=Caenorhabditis elegans GN=ncl-1 PE=1 SV=1		--	--	--	--	--		--	--	--	--	--		-	-	-
Unigene80416_1	259		3.83328	0.958727	1e-05		-1.99939	-18.5482	-16.5488		sp|P41885|RBF1_CAEEL	133	4e-31	Rabphilin-1 OS=Caenorhabditis elegans GN=rbf-1 PE=1 SV=2		--	--	--	--	--		--	--	--	--	--		-	-	-
Unigene80464_1	336		5.17093	0.739019	1e-05		-2.80674	-18.9801	-16.1733		sp|P47208|TCPD_CAEEL	177	2e-44	T-complex protein 1 subunit delta OS=Caenorhabditis elegans GN=cct-4 PE=2 SV=1		SPBC106.06	123	9e-29	COG0459	Chaperonin GroEL (HSP60 family)		K09496	9e-29	121	cre:CHLREDRAFT_107474	T-complex protein 1 subunit delta		GO:0044267//cellular protein metabolic process	GO:0000166//nucleotide binding;GO:0005515//protein binding	-
Unigene80543_1	271		2.28971	1e-05	0.469275		-17.8048	-2.28666	15.5181		sp|Q17391|CUL3_CAEEL	112	9e-25	Cullin-3 OS=Caenorhabditis elegans GN=cul-3 PE=1 SV=2		SPAC24H6.03	71.2	4e-13	COG5647	Cullin, a subunit of E3 ubiquitin ligase		K03869	4e-17	83.2	sbi:SORBI_04g027970	cullin 3		GO:0019941//modification-dependent protein catabolic process;GO:0003006//reproductive developmental process	GO:0005515//protein binding	GO:0031461//cullin-RING ubiquitin ligase complex
Unigene80660_1	553		3.81508	0.449024	1e-05		-3.08685	-18.5414	-15.4545		sp|O44477|TIM17_CAEEL	173	7e-43	Probable mitochondrial import inner membrane translocase subunit Tim17 OS=Caenorhabditis elegans GN=tim-17 PE=2 SV=1		SPAC3A12.16c	130	1e-30	COG5596	Mitochondrial import inner membrane translocase, subunit TIM22		--	--	--	--	--		-	GO:0008565//protein transporter activity	GO:0005743//mitochondrial inner membrane;GO:0044425//membrane part
Unigene80889_1	243		4.08568	1e-05	0.523348		-18.6402	-2.96473	15.6755		sp|A8QCY3|EIF3H_BRUMA	92.8	6e-19	Eukaryotic translation initiation factor 3 subunit H OS=Brugia malayi GN=Bm1_50170 PE=3 SV=1		--	--	--	--	--		K03247	5e-06	46.2	osa:4335611	translation initiation factor eIF-3 subunit 3		-	-	-
Unigene80891_1	219		2.26671	1e-05	1e-05		-17.7902	-17.7902	0		sp|Q09422|PGAM5_CAEEL	79.3	7e-15	Serine/threonine-protein phosphatase Pgam5, mitochondrial OS=Caenorhabditis elegans GN=pgam-5 PE=2 SV=2		--	--	--	--	--		--	--	--	--	--		-	-	-
Unigene80929_1	328		3.78361	1e-05	0.387724		-18.5294	-3.28666	15.2427		sp|O45503|MTX1_CAEEL	130	3e-30	Metaxin-1 homolog OS=Caenorhabditis elegans GN=mtx-1 PE=1 SV=1		--	--	--	--	--		--	--	--	--	--		-	-	-
Unigene80982_1	262		7.1051	1e-05	0.485395		-19.4385	-3.87162	15.5669		sp|Q619C0|VATB_CAEBR	154	2e-37	Probable V-type proton ATPase subunit B OS=Caenorhabditis briggsae GN=vha-12 PE=3 SV=1		SPAC637.05c	144	5e-35	COG1156	Archaeal/vacuolar-type H+-ATPase subunit B		K02147	2e-30	127	ppp:PHYPADRAFT_214369	V-type H+-transporting ATPase subunit B [EC:3.6.3.14]		-	-	-
Unigene81023_1	249		0.498403	1e-05	1e-05		-15.605	-15.605	0		sp|P34369|PRP8_CAEEL	168	8e-42	Pre-mRNA-splicing factor 8 homolog OS=Caenorhabditis elegans GN=prp-8 PE=1 SV=1		SPAC4F8.12c	142	2e-34	COG5178	U5 snRNP spliceosome subunit		K12856	4e-38	152	osa:4337900	pre-mRNA-processing factor 8		GO:0006073//cellular glucan metabolic process;GO:0048316//seed development;GO:0000377//RNA splicing, via transesterification reactions with bulged adenosine as nucleophile;GO:0005985//sucrose metabolic process;GO:0006950//response to stress	GO:0035251//UDP-glucosyltransferase activity	GO:0005618//cell wall;GO:0009536//plastid;GO:0031410//cytoplasmic vesicle;GO:0030529//ribonucleoprotein complex
Unigene81025_1	222		1.11804	1e-05	0.572854		-16.7706	-0.964732	15.8059		sp|Q94392|NSF_CAEEL	128	1e-29	Vesicle-fusing ATPase OS=Caenorhabditis elegans GN=nsf-1 PE=1 SV=2		SPAC1834.11c	103	1e-22	COG0464	ATPases of the AAA+ class		K06027	2e-22	100	olu:OSTLU_30476	vesicle-fusing ATPase [EC:3.6.4.6]		-	GO:0016887//ATPase activity;GO:0032559//adenyl ribonucleotide binding	-
Unigene81042_1	229		0.541932	1e-05	1e-05		-15.7258	-15.7258	0		sp|P91119|PDE5_CAEEL	138	9e-33	Probable 3',5'-cyclic phosphodiesterase pde-5 OS=Caenorhabditis elegans GN=pde-5 PE=2 SV=2		--	--	--	--	--		K13755	5e-06	46.2	cre:CHLREDRAFT_114709	calcium/calmodulin-dependent 3',5'-cyclic nucleotide phosphodiesterase [EC:3.1.4.17]		-	GO:0003824//catalytic activity	-
Unigene81217_1	605		21.7436	1.64172	2.52245		-3.72731	-3.10769	0.619617		sp|P91918|RSMB_CAEEL	200	6e-51	Probable small nuclear ribonucleoprotein-associated protein B OS=Caenorhabditis elegans GN=snr-2 PE=2 SV=1		SPAC26A3.08	117	1e-26	COG1958	Small nuclear ribonucleoprotein (snRNP) homolog		K11086	7e-41	163	ath:AT5G44500	small nuclear ribonucleoprotein B and B'		GO:0048856//anatomical structure development;GO:0000377//RNA splicing, via transesterification reactions with bulged adenosine as nucleophile;GO:0010468//regulation of gene expression;GO:0032501//multicellular organismal process;GO:0009832//plant-type cell wall biogenesis;GO:0010453	-	GO:0016604//nuclear body;GO:0030529//ribonucleoprotein complex
Unigene81235_1	311		7.58182	0.798425	0.408918		-3.24731	-4.21266	-0.965346		sp|Q27894|H2B2_CAEEL	155	6e-38	Histone H2B 2 OS=Caenorhabditis elegans GN=his-4 PE=1 SV=3		--	--	--	--	--		K11252	8e-35	141	cme:CMN173C	histone H2B		GO:0034728	GO:0003676//nucleic acid binding	GO:0000785//chromatin;GO:0043231//intracellular membrane-bounded organelle
Unigene81579_1	299		13.6969	1e-05	1.27599		-20.3854	-3.42416	16.9613		sp|Q21898|VATL1_CAEEL	118	1e-26	V-type proton ATPase 16 kDa proteolipid subunit 1 OS=Caenorhabditis elegans GN=vha-1 PE=2 SV=1		SPAC1B3.14	86.7	1e-17	COG0636	F0F1-type ATP synthase, subunit c/Archaeal/vacuolar-type H+-ATPase, subunit K		K02155	3e-18	86.7	ppp:PHYPADRAFT_180833	V-type H+-transporting ATPase 16kDa proteolipid subunit [EC:3.6.3.14]		GO:0006818//hydrogen transport;GO:0006754//ATP biosynthetic process	GO:0015078//hydrogen ion transmembrane transporter activity;GO:0016787//hydrolase activity	GO:0031224//intrinsic to membrane;GO:0043231//intracellular membrane-bounded organelle;GO:0033177//proton-transporting two-sector ATPase complex, proton-transporting domain;GO:0033176//proton-transporting V-type ATPase complex;GO:0031090//organelle membrane
Unigene81605_1	845		6.609	0.440788	0.301002		-3.90628	-4.45659	-0.550308		sp|Q09583|PSA3_CAEEL	221	5e-57	Proteasome subunit alpha type-3 OS=Caenorhabditis elegans GN=pas-7 PE=1 SV=3		MK0385	115	9e-26	COG0638	20S proteasome, alpha and beta subunits		K02727	8e-42	167	cre:CHLREDRAFT_183771	20S proteasome subunit alpha 7 [EC:3.4.25.1]		GO:0051603//proteolysis involved in cellular protein catabolic process	GO:0016787//hydrolase activity	GO:0000502//proteasome complex
Unigene81638_1	527		20.4875	3.29824	0.723948		-2.63498	-4.82271	-2.18774		sp|O16027|G3P1_GLORO	334	2e-91	Glyceraldehyde-3-phosphate dehydrogenase 1 (Fragment) OS=Globodera rostochiensis GN=GPD-1 PE=2 SV=1		SPBC354.12	243	2e-64	COG0057	Glyceraldehyde-3-phosphate dehydrogenase/erythrose-4-phosphate dehydrogenase		K00134	1e-63	238	zma:100282981	glyceraldehyde 3-phosphate dehydrogenase [EC:1.2.1.12]		GO:0006007//glucose catabolic process	GO:0008943//glyceraldehyde-3-phosphate dehydrogenase activity;GO:0000166//nucleotide binding	GO:0043231//intracellular membrane-bounded organelle
Unigene81704_1	733		14.5604	1.35504	0.693989		-3.42565	-4.391	-0.965346		sp|P34286|PSB1_CAEEL	206	2e-52	Proteasome subunit beta type-1 OS=Caenorhabditis elegans GN=pbs-6 PE=1 SV=2		SPAC22F8.06	131	1e-30	COG0638	20S proteasome, alpha and beta subunits		K02732	6e-30	127	pop:POPTR_830360	20S proteasome subunit beta 6 [EC:3.4.25.1]		GO:0050832//defense response to fungus	GO:0016787//hydrolase activity	GO:0016020//membrane;GO:0009536//plastid
Unigene81959_1	209		1.18758	4.15831	2.43394		1.80797	1.03527	-0.772701		sp|Q9XVF7|RL8_CAEEL	80.5	3e-15	60S ribosomal protein L8 OS=Caenorhabditis elegans GN=rpl-8 PE=1 SV=1		SPBC839.04	63.5	9e-11	COG0090	Ribosomal protein L2		K02938	6e-15	75.9	olu:OSTLU_31116	large subunit ribosomal protein L8e		GO:0010467//gene expression	GO:0005198//structural molecule activity	GO:0043231//intracellular membrane-bounded organelle;GO:0015934//large ribosomal subunit;GO:0016020//membrane
Unigene82006_1	502		24.4744	1.97857	1.01333		-3.62874	-4.59409	-0.965346		sp|P27420|HSP7C_CAEEL	234	2e-61	Heat shock 70 kDa protein C OS=Caenorhabditis elegans GN=hsp-3 PE=1 SV=2		SPAC22A12.15c	199	1e-51	COG0443	Molecular chaperone		K09490	1e-51	199	rcu:RCOM_1312280	heat shock 70kDa protein 5		GO:0050896//response to stimulus	GO:0016491//oxidoreductase activity;GO:0032559//adenyl ribonucleotide binding	GO:0005783//endoplasmic reticulum
Unigene82064_1	247		8.54146	1e-05	1.02975		-19.7041	-3.0522	16.6519		sp|Q20655|14332_CAEEL	149	7e-36	14-3-3-like protein 2 OS=Caenorhabditis elegans GN=ftt-2 PE=1 SV=1		SPAC8E11.02c	112	2e-25	COG5040	14-3-3 family protein		K06630	8e-25	108	sbi:SORBI_06g019100	tyrosine 3-monooxygenase/tryptophan 5-monooxygenase activation protein		-	GO:0005515//protein binding	-
Unigene82089_1	418		15.7355	1.48511	1.52121		-3.40538	-3.37072	0.0346544		sp|P41955|C560_CAEBR	132	5e-31	Succinate dehydrogenase cytochrome b560 subunit, mitochondrial OS=Caenorhabditis briggsae GN=mev-1 PE=2 SV=1		SPCC330.12c	84.3	6e-17	COG2009	Succinate dehydrogenase/fumarate reductase, cytochrome b subunit		K00236	3e-06	48.1	ppp:PhpafMp15	succinate dehydrogenase (ubiquinone) cytochrome b subunit [EC:1.3.5.1]		-	-	-
Unigene82149_1	1404		22.54	1.76859	0.996374		-3.67181	-4.49965	-0.827842		sp|Q10651|A4_CAEEL	123	3e-27	Beta-amyloid-like protein OS=Caenorhabditis elegans GN=apl-1 PE=1 SV=2		--	--	--	--	--		K11294	4e-06	50.1	ath:AT1G48920	nucleolin		-	-	-
Unigene82272_1	566		16.0061	1.09678	1.12344		-3.86728	-3.83263	0.0346544		sp|P34328|HSP10_CAEEL	155	2e-37	Heat shock protein Hsp-12.2 OS=Caenorhabditis elegans GN=hsp-12.2 PE=1 SV=1		--	--	--	--	--		--	--	--	--	--		-	-	-
Unigene82359_1	219		13.0336	2.83459	2.3228		-2.20102	-2.48829	-0.287274		sp|Q60Y65|HPPD_CAEBR	74.7	2e-13	4-hydroxyphenylpyruvate dioxygenase OS=Caenorhabditis briggsae GN=hpd-1 PE=3 SV=1		--	--	--	--	--		K00457	5e-07	50.1	cme:CMI063C	4-hydroxyphenylpyruvate dioxygenase [EC:1.13.11.27]		-	-	-
Unigene82656_1	486		3.06426	0.510927	1e-05		-2.58435	-18.2252	-15.6408		sp|Q612A4|VATC_CAEBR	181	2e-45	V-type proton ATPase subunit C OS=Caenorhabditis briggsae GN=vha-11 PE=3 SV=1		SPAPB2B4.05	54.7	7e-08	COG5127	Vacuolar H+-ATPase V1 sector, subunit C		K02148	1e-16	82.4	olu:OSTLU_87859	V-type H+-transporting ATPase subunit C [EC:3.6.3.14]		-	-	-
Unigene82665_1	294		13.5077	0.422296	0.865126		-4.99939	-3.96473	1.03465		sp|O02108|CDC37_CAEEL	109	5e-24	Probable Hsp90 co-chaperone cdc37 OS=Caenorhabditis elegans GN=cdc-37 PE=1 SV=1		--	--	--	--	--		--	--	--	--	--		-	-	-
Unigene82742_1	676		11.5658	1.46929	1.50501		-2.97667	-2.94201	0.0346544		sp|O44411|NOG1_CAEEL	413	5e-115	Probable nucleolar GTP-binding protein 1 OS=Caenorhabditis elegans GN=T07A9.9 PE=2 SV=1		SPBC651.01c	348	3e-96	COG1084	Predicted GTPase		K06944	5e-09	58.2	cme:CMN324C			-	-	-
Unigene82764_1	499		9.69939	0.746424	0.509714		-3.69983	-4.25013	-0.550308		sp|O02485|YDJ1_CAEEL	110	3e-24	Uncharacterized protein ZK1073.1 OS=Caenorhabditis elegans GN=ZK1073.1 PE=2 SV=1		--	--	--	--	--		--	--	--	--	--		-	-	-
Unigene82790_1	248		10.5087	1.00125	1e-05		-3.3917	-20.0031	-16.6114		sp|Q09607|GST36_CAEEL	70.5	3e-12	Probable glutathione S-transferase gst-36 OS=Caenorhabditis elegans GN=gst-36 PE=1 SV=2		--	--	--	--	--		--	--	--	--	--		-	-	-
Unigene82803_1	275		5.41538	1e-05	0.462449		-19.0467	-3.54969	15.497		sp|Q21102|DPH3_CAEEL	118	1e-26	DPH3 homolog OS=Caenorhabditis elegans GN=K01H12.1 PE=2 SV=1		SPAC8F11.02c	94	6e-20	COG5216	Uncharacterized conserved protein		--	--	--	--	--		-	-	-
Unigene82824_1	294		6.75387	0.844593	1e-05		-2.99939	-19.3654	-16.366		sp|P34388|RT09_CAEEL	107	2e-23	Probable 40S ribosomal protein S9, mitochondrial OS=Caenorhabditis elegans GN=F09G8.3 PE=2 SV=2		aq_1878	51.6	3e-07	COG0103	Ribosomal protein S9		--	--	--	--	--		-	-	-
Unigene82938_1	252		1.47741	1e-05	1e-05		-17.1727	-17.1727	0		sp|A8NY27|EIF3E_BRUMA	132	5e-31	Eukaryotic translation initiation factor 3 subunit E OS=Brugia malayi GN=Bm1_11985 PE=3 SV=2		--	--	--	--	--		K03250	4e-19	89.7	cre:CHLREDRAFT_132936	translation initiation factor eIF-3 subunit 6		-	-	-
Unigene83247_1	457		6.24585	0.815023	0.556558		-2.93799	-3.48829	-0.550308		sp|Q22494|VATH2_CAEEL	223	5e-58	Probable V-type proton ATPase subunit H 2 OS=Caenorhabditis elegans GN=vha-15 PE=2 SV=1		SPAC7D4.10	113	1e-25	COG5231	Vacuolar H+-ATPase V1 sector, subunit H		K02144	9e-27	115	pop:POPTR_823751	V-type H+-transporting ATPase 54 kD subunit [EC:3.6.3.14]		-	-	-
Unigene83327_1	561		5.53041	0.22131	1e-05		-4.64324	-19.077	-14.4338		sp|Q18787|PRS7_CAEEL	329	8e-90	26S protease regulatory subunit 7 OS=Caenorhabditis elegans GN=rpt-1 PE=1 SV=1		SPBC16C6.07c	308	5e-84	COG1222	ATP-dependent 26S proteasome regulatory subunit		K03061	2e-84	308	ppp:PHYPADRAFT_218038	26S proteasome regulatory subunit T1		-	-	-
Unigene83374_1	347		0.715288	1e-05	1e-05		-16.1262	-16.1262	0		sp|P34649|YOT3_CAEEL	52	1e-06	Putative RIO-type serine/threonine-protein kinase 3 OS=Caenorhabditis elegans GN=riok-3 PE=2 SV=1		--	--	--	--	--		--	--	--	--	--		-	-	-
Unigene83524_1	891		8.63563	1.39344	0.428194		-2.63166	-4.33397	-1.70231		sp|Q21018|CRI3_CAEEL	210	9e-54	Conserved regulator of innate immunity protein 3 OS=Caenorhabditis elegans GN=cri-3 PE=1 SV=2		--	--	--	--	--		--	--	--	--	--		-	-	-
Unigene83578_1	214		7.53893	1e-05	1e-05		-19.524	-19.524	0		sp|Q612R3|SYF2_CAEBR	87.8	2e-17	Pre-mRNA-splicing factor syf-2 OS=Caenorhabditis briggsae GN=syf-2 PE=3 SV=2		--	--	--	--	--		--	--	--	--	--		-	-	-
Unigene83613_1	831		7.91507	0.298809	0.153037		-4.72731	-5.69265	-0.965346		sp|P02566|MYO4_CAEEL	375	3e-103	Myosin-4 OS=Caenorhabditis elegans GN=unc-54 PE=1 SV=1		PH1798	66.2	6e-11	COG1196	Chromosome segregation ATPases		K06636	2e-10	63.2	vvi:100263447	structural maintenance of chromosome 1		-	-	-
Unigene83687_1	796		40.2241	5.30311	4.31368		-2.92315	-3.22107	-0.297921		sp|O01802|RL7_CAEEL	341	3e-93	beta-1,4-endoglucanase=Caenorhabditis elegans GN=rpl-7 PE=1 SV=1		SPAC3H5.07	261	1e-69	COG1841	Ribosomal protein L30/L7E		K02937	7e-77	283	zma:100282330	large subunit ribosomal protein L7e		GO:0010467//gene expression	GO:0005488//binding;GO:0005198//structural molecule activity	GO:0015934//large ribosomal subunit;GO:0016020//membrane;GO:0030312//external encapsulating structure;GO:0009536//plastid
Unigene83728_1	514		26.5589	2.65702	1.48452		-3.32131	-4.16113	-0.839815		sp|O45499|RS26_CAEEL	204	2e-52	40S ribosomal protein S26 OS=Caenorhabditis elegans GN=rps-26 PE=2 SV=1		YGL189c	162	3e-40	COG4830	Ribosomal protein S26		K02976	4e-43	170	ath:AT2G40510	small subunit ribosomal protein S26e		GO:0010467//gene expression;GO:0022613	GO:0005198//structural molecule activity	GO:0015935//small ribosomal subunit;GO:0009536//plastid
Unigene83895_1	458		54.1932	4.3373	2.49904		-3.64324	-4.43866	-0.795421		sp|P91914|RL27_CAEEL	180	4e-45	60S ribosomal protein L27 OS=Caenorhabditis elegans GN=rpl-27 PE=2 SV=1		YHR010w	159	1e-39	COG2163	Ribosomal protein L14E/L6E/L27E		K02901	2e-36	147	pop:POPTR_560241	large subunit ribosomal protein L27e		-	-	GO:0030529//ribonucleoprotein complex
Unigene84170_1	494		1.00488	1.25663	0.257436		0.322541	-1.96473	-2.28727		sp|Q95Y90|RL9_CAEEL	140	3e-33	60S ribosomal protein L9 OS=Caenorhabditis elegans GN=rpl-9 PE=1 SV=1		SPAC4G9.16c	139	3e-33	COG0097	Ribosomal protein L6P/L9E		K02940	3e-36	147	cre:CHLREDRAFT_139831	large subunit ribosomal protein L9e		GO:0003002;GO:0010467//gene expression	GO:0003723//RNA binding;GO:0005198//structural molecule activity	GO:0031981//nuclear lumen;GO:0009526//plastid envelope;GO:0015934//large ribosomal subunit;GO:0016020//membrane
Unigene84278_1	280		36.7875	3.9907	3.17934		-3.2045	-3.53242	-0.327916		sp|P49181|RL36_CAEEL	117	2e-26	60S ribosomal protein L36 OS=Caenorhabditis elegans GN=rpl-36 PE=1 SV=3		SPCC970.05	84	6e-17	COG5051	Ribosomal protein L36E		K02920	2e-20	94.4	cme:CML106C	large subunit ribosomal protein L36e		GO:0010467//gene expression	GO:0005198//structural molecule activity	GO:0015934//large ribosomal subunit;GO:0009536//plastid
Unigene84478_1	634		27.0128	1.56663	1.60471		-4.10791	-4.07326	0.0346544		sp|O45946|RL18_CAEEL	269	9e-72	60S ribosomal protein L18 OS=Caenorhabditis elegans GN=rpl-18 PE=3 SV=1		YOL120c	207	1e-53	COG1727	Ribosomal protein L18E		K02883	9e-66	246	sbi:SORBI_01g035860	large subunit ribosomal protein L18e		GO:0010467//gene expression	GO:0005198//structural molecule activity	GO:0030529//ribonucleoprotein complex
Unigene84592_1	689		10.4469	1.26137	1.10746		-3.05001	-3.23775	-0.187738		sp|Q23445|SAR1_CAEEL	313	7e-85	GTP-binding protein SAR1 OS=Caenorhabditis elegans GN=ZK180.4 PE=2 SV=1		YBR164c	103	3e-22	COG1100	GTPase SAR1 and related small G proteins		K07953	1e-69	259	pop:POPTR_729442	GTP-binding protein SAR1 [EC:3.6.5.-]		GO:0035556;GO:0048193//Golgi vesicle transport;GO:0015031//protein transport	GO:0032561//guanyl ribonucleotide binding	GO:0043231//intracellular membrane-bounded organelle;GO:0016020//membrane;GO:0031410//cytoplasmic vesicle
Unigene84807_1	1215		20.7348	1.32841	1.88405		-3.96428	-3.46014	0.50414		sp|O02056|RL4_CAEEL	484	4e-136	60S ribosomal protein L4 OS=Caenorhabditis elegans GN=rpl-4 PE=1 SV=3		SPBP8B7.03c	393	3e-109	COG0088	Ribosomal protein L4		K02930	6e-116	414	ppp:PHYPADRAFT_66462	large subunit ribosomal protein L4e		-	-	-
Unigene84917_1	255		10.7069	0.973766	0.99744		-3.45882	-3.42416	0.0346544		sp|Q17754|TIM9_CAEEL	102	7e-22	Mitochondrial import inner membrane translocase subunit Tim9 OS=Caenorhabditis elegans GN=tin-9.1 PE=2 SV=1		--	--	--	--	--		--	--	--	--	--		-	-	-
Unigene84996_1	216		3.44729	1e-05	1e-05		-18.3951	-18.3951	0		sp|P47207|TCPB_CAEEL	94.4	2e-19	T-complex protein 1 subunit beta OS=Caenorhabditis elegans GN=cct-2 PE=1 SV=2		SPAC1D4.04	78.2	3e-15	COG0459	Chaperonin GroEL (HSP60 family)		K09494	3e-16	80.1	sbi:SORBI_03g009490	T-complex protein 1 subunit beta		-	-	-
Unigene85073_1	200		1.86154	0.620776	1e-05		-1.58435	-17.5061	-15.9218		sp|Q9NAN1|SAE2_CAEEL	48.9	1e-05	SUMO-activating enzyme subunit uba-2 OS=Caenorhabditis elegans GN=uba-2 PE=2 SV=3		--	--	--	--	--		--	--	--	--	--		-	-	-
Unigene85103_1	250		4.46769	1e-05	1e-05		-18.7692	-18.7692	0		sp|Q03560|YKD1_CAEEL	68.9	9e-12	TPR repeat-containing protein B0464.2 OS=Caenorhabditis elegans GN=B0464.2 PE=2 SV=3		--	--	--	--	--		K03243	4e-06	46.6	rcu:RCOM_0643750	translation initiation factor IF-2 unclassified subunit		-	-	-
Unigene85167_1	265		1.40493	1e-05	0.4799		-17.1001	-1.54969	15.5504		sp|O02640|MDHM_CAEEL	55.8	8e-08	Probable malate dehydrogenase, mitochondrial OS=Caenorhabditis elegans GN=mdh-1 PE=2 SV=1		YKL085w	54.3	5e-08	COG0039	Malate/lactate dehydrogenases		K00026	2e-08	53.9	ppp:PHYPADRAFT_135701	malate dehydrogenase [EC:1.1.1.37]		GO:0009056//catabolic process;GO:0044262//cellular carbohydrate metabolic process;GO:0044281;GO:0006091//generation of precursor metabolites and energy	GO:0016615//malate dehydrogenase activity	-
Unigene85184_1	347		1.43058	1e-05	1e-05		-17.1262	-17.1262	0		sp|Q8TA83|DNJ10_CAEEL	118	1e-26	DnaJ homolog dnj-10 OS=Caenorhabditis elegans GN=dnj-10 PE=1 SV=1		YPO0469	75.5	2e-14	COG0484	DnaJ-class molecular chaperone with C-terminal Zn finger domain		K03686	6e-15	75.9	sbi:SORBI_07g000660	molecular chaperone DnaJ		GO:0048856//anatomical structure development;GO:0006457//protein folding;GO:0048229//gametophyte development;GO:0016043//cellular component organization	GO:0005488//binding	GO:0044424//intracellular part
Unigene85222_1	340		3.28506	1e-05	1.49616		-18.3256	-1.13466	17.1909		sp|P48817|NDK_BRUMA	122	5e-28	Nucleoside diphosphate kinase OS=Brugia malayi GN=NDK PE=2 SV=1		YKL067w	113	7e-26	COG0105	Nucleoside diphosphate kinase		K00940	3e-26	113	cme:CMK060C	nucleoside-diphosphate kinase [EC:2.7.4.6]		GO:0009209//pyrimidine ribonucleoside triphosphate biosynthetic process;GO:0009206	GO:0016776//phosphotransferase activity, phosphate group as acceptor;GO:0032559//adenyl ribonucleotide binding	GO:0005737//cytoplasm
Unigene85257_1	255		1e-05	0.486883	1e-05		15.5713	0	-15.5713		sp|Q23121|RSP1_CAEEL	48.9	1e-05	Probable splicing factor, arginine/serine-rich 1 OS=Caenorhabditis elegans GN=rsp-1 PE=2 SV=1		SPAC513.07	69.7	1e-12	COG0451	Nucleoside-diphosphate-sugar epimerases		--	--	--	--	--		-	-	-
Unigene85338_1	312		5.17093	1e-05	1e-05		-18.9801	-18.9801	0		sp|Q61B10|GAR1_CAEBR	147	2e-35	Probable H/ACA ribonucleoprotein complex subunit 1-like protein OS=Caenorhabditis briggsae GN=CBG13541 PE=3 SV=1		SPBC20F10.01	104	3e-23	COG3277	RNA-binding protein involved in rRNA processing		K11128	6e-26	112	vvi:100245323	H/ACA ribonucleoprotein complex subunit 1		-	GO:0003676//nucleic acid binding	GO:0031981//nuclear lumen;GO:0009534//chloroplast thylakoid
Unigene85375_1	255		1.46003	1e-05	1e-05		-17.1556	-17.1556	0		sp|A8XQD5|DKF2_CAEBR	54.3	2e-07	Serine/threonine-protein kinase dkf-2 OS=Caenorhabditis briggsae GN=dkf-2 PE=3 SV=2		--	--	--	--	--		--	--	--	--	--		-	-	-
Unigene85379_1	279		1.77925	1e-05	0.455819		-17.4409	-1.96473	15.4762		sp|Q09444|UBH4_CAEEL	103	3e-22	Probable ubiquitin carboxyl-terminal hydrolase ubh-4 OS=Caenorhabditis elegans GN=ubh-4 PE=1 SV=2		--	--	--	--	--		K05610	4e-20	92.8	vvi:100251772	ubiquitin carboxyl-terminal hydrolase L5 [EC:3.4.19.12]		GO:0070646;GO:0019941//modification-dependent protein catabolic process;GO:0009653//anatomical structure morphogenesis;GO:0048827//phyllome development	GO:0019783;GO:0005488//binding	GO:0043231//intracellular membrane-bounded organelle
Unigene85416_1	279		1e-05	0.445001	1e-05		15.4415	0	-15.4415		sp|P53585|ACLY_CAEEL	79.7	5e-15	Probable ATP-citrate synthase OS=Caenorhabditis elegans GN=D1005.1 PE=2 SV=1		SPBC1703.07_2	71.2	4e-13	COG0372	Citrate synthase		K01648	1e-13	71.6	cme:CMB128C	ATP citrate (pro-S)-lyase [EC:2.3.3.8]		GO:0005975//carbohydrate metabolic process	GO:0016747//transferase activity, transferring acyl groups other than amino-acyl groups;GO:0004774//succinate-CoA ligase activity;GO:0046912//transferase activity, transferring acyl groups, acyl groups converted into alkyl on transfer;GO:0032559//adenyl ribonucleotide binding	GO:0044424//intracellular part
Unigene85441_1	292		4.25008	1e-05	1e-05		-18.6971	-18.6971	0		sp|P34885|KPC1B_CAEEL	73.9	3e-13	Protein kinase C-like 1B OS=Caenorhabditis elegans GN=pkc-1 PE=2 SV=2		--	--	--	--	--		--	--	--	--	--		-	-	-
Unigene85462_1	204		0.608345	1e-05	1e-05		-15.8926	-15.8926	0		sp|P53806|RCANL_CAEEL	57.4	3e-08	Calcipressin-like protein OS=Caenorhabditis elegans GN=rcn-1 PE=1 SV=2		--	--	--	--	--		--	--	--	--	--		-	-	-
Unigene85482_1	286		2.16962	1e-05	0.889325		-17.7271	-1.28666	16.4404		sp|P52872|DAD1_CAEEL	122	7e-28	Dolichyl-diphosphooligosaccharide--protein glycosyltransferase subunit dad-1 OS=Caenorhabditis elegans GN=dad-1 PE=1 SV=1		--	--	--	--	--		K12668	2e-17	84	cre:CHLREDRAFT_141763	oligosaccharyltransferase complex subunit epsilon		GO:0043066//negative regulation of apoptosis	GO:0016740//transferase activity	GO:0043231//intracellular membrane-bounded organelle
Unigene85602_1	281		2.64987	0.441833	1e-05		-2.58435	-18.0156	-15.4312		sp|Q18090|TOM40_CAEEL	109	6e-24	Mitochondrial import receptor subunit TOM40 homolog OS=Caenorhabditis elegans GN=C18E9.6 PE=2 SV=1		--	--	--	--	--		--	--	--	--	--		-	-	-
Unigene85627_1	230		1e-05	0.539805	2.21171		15.7202	17.7548	2.03465		sp|Q21355|GST4_CAEEL	61.6	1e-09	Glutathione S-transferase 4 OS=Caenorhabditis elegans GN=gst-4 PE=2 SV=1		--	--	--	--	--		--	--	--	--	--		-	-	-
Unigene85680_1	264		4.70085	0.940569	0.481718		-2.32131	-3.28666	-0.965346		sp|P52057|PROSC_CAEEL	67	3e-11	Proline synthase co-transcribed bacterial homolog protein OS=Caenorhabditis elegans GN=F09E5.8 PE=2 SV=1		RSc2683	50.4	8e-07	COG0325	Predicted enzyme with a TIM-barrel fold		K06997	1e-08	55.1	ppp:PHYPADRAFT_184596			-	-	-
Unigene85919_1	368		4.38405	1e-05	1e-05		-18.7419	-18.7419	0		sp|Q22037|ROA1_CAEEL	165	7e-41	Heterogeneous nuclear ribonucleoprotein A1 OS=Caenorhabditis elegans GN=hrp-1 PE=1 SV=1		SPAC140.02	57	8e-09	COG0724	RNA-binding proteins (RRM domain)		K13044	1e-22	101	zma:100382653	heterogeneous nuclear ribonucleoprotein A/B/D		-	-	-
Unigene85927_1	269		1.84539	1e-05	1e-05		-17.4936	-17.4936	0		sp|P30628|VPP1_CAEEL	99.4	6e-21	Probable V-type proton ATPase 116 kDa subunit a OS=Caenorhabditis elegans GN=unc-32 PE=2 SV=3		SPAC16E8.07c	76.3	1e-14	COG1269	Archaeal/vacuolar-type H+-ATPase subunit I		K02154	2e-17	84	pop:POPTR_821153	V-type H+-transporting ATPase subunit I [EC:3.6.3.14]		-	-	-
Unigene85939_1	424		3.21964	0.292819	1e-05		-3.45882	-18.2965	-14.8377		sp|Q09216|YP67_CAEEL	154	2e-37	Uncharacterized protein B0495.7 OS=Caenorhabditis elegans GN=B0495.7 PE=1 SV=2		--	--	--	--	--		--	--	--	--	--		-	-	-
Unigene107296_1	1697		1e-05	1e-05	1e-05		0	0	0		sp|Q61KR9|CALR_CAEBR	222	6e-57	Calreticulin OS=Caenorhabditis briggsae GN=crt-1 PE=3 SV=1		--	--	--	--	--		K08057	2e-37	154	vvi:100264203	calreticulin		-	-	-
Unigene86017_1	368		4.72129	0.337378	1.03674		-3.80674	-2.18712	1.61962		sp|Q03567|YLD2_CAEEL	102	1e-21	Uncharacterized transporter C38C10.2 OS=Caenorhabditis elegans GN=C38C10.2 PE=1 SV=2		--	--	--	--	--		K08193	1e-07	52	cme:CMP354C	MFS transporter, ACS family, solute carrier family 17 (sodium-dependent inorganic phosphate cotransporter), other		-	-	-
Unigene86060_1	278		6.69617	1e-05	1e-05		-19.353	-19.353	0		sp|O02485|YDJ1_CAEEL	75.1	1e-13	Uncharacterized protein ZK1073.1 OS=Caenorhabditis elegans GN=ZK1073.1 PE=2 SV=1		--	--	--	--	--		--	--	--	--	--		-	-	-
Unigene86061_1	285		2.61268	0.871264	1e-05		-1.58435	-17.9952	-16.4108		sp|O02485|YDJ1_CAEEL	72.4	8e-13	Uncharacterized protein ZK1073.1 OS=Caenorhabditis elegans GN=ZK1073.1 PE=2 SV=1		--	--	--	--	--		--	--	--	--	--		-	-	-
Unigene86073_1	370		2.01247	1e-05	0.343712		-17.6186	-2.54969	15.0689		sp|A8X775|DLK1_CAEBR	61.2	2e-09	Mitogen-activated protein kinase kinase kinase dlk-1 OS=Caenorhabditis briggsae GN=dlk-1 PE=3 SV=1		--	--	--	--	--		--	--	--	--	--		-	-	-
Unigene86119_1	595		1.87718	1e-05	1e-05		-17.5182	-17.5182	0		sp|P52879|RER1_CAEEL	280	4e-75	Protein RER1 homolog OS=Caenorhabditis elegans GN=rer-1 PE=2 SV=1		SPAC22E12.05c	186	2e-47	COG5249	Golgi protein involved in Golgi-to-ER retrieval		--	--	--	--	--		-	-	-
Unigene86175_1	252		5.41717	1e-05	0.504657		-19.0472	-3.42416	15.623		sp|Q9XVK5|UBC12_CAEEL	91.3	2e-18	NEDD8-conjugating enzyme ubc-12 OS=Caenorhabditis elegans GN=ubc-12 PE=2 SV=1		--	--	--	--	--		--	--	--	--	--		-	-	-
Unigene86242_1	624		3.97764	0.5969	0.203804		-2.73635	-4.28666	-1.55031		sp|P30642|EIF3D_CAEEL	248	3e-65	Eukaryotic translation initiation factor 3 subunit D OS=Caenorhabditis elegans GN=eif-3.D PE=1 SV=1		--	--	--	--	--		K03251	1e-40	162	ppp:PHYPADRAFT_22044	translation initiation factor eIF-3 subunit 7		-	-	-
Unigene86385_1	304		0.816463	1.22522	1.67334		0.585576	1.03527	0.449692		sp|P40614|MPCP_CAEEL	103	4e-22	Phosphate carrier protein, mitochondrial OS=Caenorhabditis elegans GN=F01G4.6 PE=2 SV=1		--	--	--	--	--		--	--	--	--	--		-	-	-
Unigene86507_1	528		26.5598	1.646	1.44515		-4.01221	-4.19995	-0.187738		sp|P55954|COX5A_CAEEL	212	9e-55	Cytochrome c oxidase subunit 5A, mitochondrial OS=Caenorhabditis elegans GN=cco-2 PE=1 SV=2		--	--	--	--	--		--	--	--	--	--		-	-	-
Unigene86552_1	251		14.833	0.494642	2.53334		-4.90628	-2.54969	2.35658		sp|Q60Y65|HPPD_CAEBR	71.2	2e-12	4-hydroxyphenylpyruvate dioxygenase OS=Caenorhabditis briggsae GN=hpd-1 PE=3 SV=1		VC1344	48.9	2e-06	COG3185	4-hydroxyphenylpyruvate dioxygenase and related hemolysins		K00457	4e-08	53.5	cme:CMI063C	4-hydroxyphenylpyruvate dioxygenase [EC:1.13.11.27]		-	-	-
Unigene71341_1	205		1e-05	1e-05	1e-05		0	0	0		sp|Q23223|MTR4_CAEEL	48.9	1e-05	mRNA transport homolog 4 OS=Caenorhabditis elegans GN=mtr-4 PE=2 SV=1		--	--	--	--	--		--	--	--	--	--		-	-	-
Unigene86860_1	470		9.24167	1.05664	1.08233		-3.12867	-3.09402	0.0346544		sp|O16368|PRS4_CAEEL	272	7e-73	Probable 26S protease regulatory subunit 4 OS=Caenorhabditis elegans GN=rpt-2 PE=2 SV=1		YDL007w	219	1e-57	COG1222	ATP-dependent 26S proteasome regulatory subunit		K03062	6e-67	249	cre:CHLREDRAFT_55138	26S proteasome regulatory subunit T2		GO:0006511//ubiquitin-dependent protein catabolic process;GO:0043248//proteasome assembly;GO:0010038//response to metal ion;GO:0048507//meristem development;GO:0009887//organ morphogenesis;GO:0010015//root morphogenesis;GO:0048527//lateral root development;GO:0006950//response to stress	GO:0042623//ATPase activity, coupled;GO:0032559//adenyl ribonucleotide binding	GO:0043231//intracellular membrane-bounded organelle;GO:0005838//proteasome regulatory particle;GO:0016020//membrane
Unigene107295_1	1691		1e-05	1e-05	1e-05		0	0	0		sp|Q61KR9|CALR_CAEBR	222	6e-57	Calreticulin OS=Caenorhabditis briggsae GN=crt-1 PE=3 SV=1		--	--	--	--	--		K08057	2e-37	154	vvi:100264203	calreticulin		-	-	-
Unigene87071_1	591		15.3291	0.630229	0.860735		-4.60425	-4.15456	0.449692		sp|Q20516|YV31_CAEEL	63.2	1e-09	UPF0057 membrane protein F47B7.1 OS=Caenorhabditis elegans GN=F47B7.1 PE=2 SV=1		YDL123w	48.9	6e-06	COG0401	Uncharacterized homolog of Blt101		--	--	--	--	--		-	-	-
Unigene87206_1	343		9.04536	3.25772	1.48307		-1.47332	-2.60859	-1.13527		sp|P91254|GST8_CAEEL	68.6	1e-11	Probable glutathione S-transferase 8 OS=Caenorhabditis elegans GN=gst-8 PE=1 SV=1		--	--	--	--	--		--	--	--	--	--		-	-	-
Unigene87385_1	596		1e-05	1e-05	1.28027		0	16.9661	16.9661		sp|Q10663|GCP_CAEEL	298	2e-80	Bifunctional glyoxylate cycle protein OS=Caenorhabditis elegans GN=gei-7 PE=1 SV=2		AGc1079	399	2e-111	COG2224	Isocitrate lyase		K01637	2e-29	125	ppp:PHYPADRAFT_189731	isocitrate lyase [EC:4.1.3.1]		GO:0043436	GO:0016833//oxo-acid-lyase activity	-
Unigene87393_1	629		7.10284	0.39477	1.01092		-4.16931	-2.81273	1.35658		sp|P49391|RT14_CAEEL	164	3e-40	Probable 40S ribosomal protein S14, mitochondrial OS=Caenorhabditis elegans GN=T01E8.6 PE=2 SV=2		--	--	--	--	--		K02954	1e-09	59.7	rcu:RCOM_0171050	small subunit ribosomal protein S14		GO:0044237//cellular metabolic process	-	GO:0043231//intracellular membrane-bounded organelle
Unigene102801_1	215		1e-05	1e-05	1e-05		0	0	0		sp|P34552|ALX1_CAEEL	87	3e-17	Apoptosis-linked gene 2-interacting protein X 1 OS=Caenorhabditis elegans GN=alx-1 PE=1 SV=3		--	--	--	--	--		K12200	6e-06	45.8	ath:AT1G15130	programmed cell death 6-interacting protein		-	-	-
Unigene87494_1	296		36.8953	3.35554	0.859281		-3.45882	-5.42416	-1.96535		sp|Q9GYS9|RM23_CAEEL	121	1e-27	Probable 39S ribosomal protein L23, mitochondrial OS=Caenorhabditis elegans GN=T08B2.8 PE=2 SV=1		--	--	--	--	--		--	--	--	--	--		-	-	-
Unigene87772_1	296		7.1275	0.419443	1e-05		-4.08685	-19.443	-15.3562		sp|Q10454|KARG1_CAEEL	166	4e-41	Probable arginine kinase F46H5.3 OS=Caenorhabditis elegans GN=F46H5.3 PE=1 SV=2		--	--	--	--	--		K00933	2e-38	153	zma:100273160	creatine kinase [EC:2.7.3.2]		-	GO:0032559//adenyl ribonucleotide binding;GO:0016772//transferase activity, transferring phosphorus-containing groups	-
Unigene117554_1	236		1e-05	1e-05	1e-05		0	0	0		sp|Q19905|UGDH_CAEEL	76.3	6e-14	UDP-glucose 6-dehydrogenase OS=Caenorhabditis elegans GN=sqv-4 PE=1 SV=1		--	--	--	--	--		K00012	5e-14	72.8	osa:4352147	UDPglucose 6-dehydrogenase [EC:1.1.1.22]		-	GO:0005488//binding;GO:0016616//oxidoreductase activity, acting on the CH-OH group of donors, NAD or NADP as acceptor	GO:0044444//cytoplasmic part;GO:0043231//intracellular membrane-bounded organelle
Unigene87881_1	299		0.415058	0.830469	0.42533		1.00061	0.0352675	-0.965346		sp|P29691|EF2_CAEEL	155	7e-38	Elongation factor 2 OS=Caenorhabditis elegans GN=eft-2 PE=1 SV=4		SPCP31B10.07	144	5e-35	COG0480	Translation elongation factors (GTPases)		K03234	3e-34	139	ppp:PHYPADRAFT_109208	elongation factor EF-2 [EC:3.6.5.3]		-	GO:0017111//nucleoside-triphosphatase activity;GO:0032561//guanyl ribonucleotide binding;GO:0008135//translation factor activity, nucleic acid binding	-
Unigene87932_1	298		0.416451	1e-05	0.853514		-15.3459	1.03527	16.3811		sp|P41934|HM18_CAEEL	85.5	9e-17	Homeobox protein ceh-18 OS=Caenorhabditis elegans GN=ceh-18 PE=2 SV=1		--	--	--	--	--		--	--	--	--	--		-	-	-
Unigene88085_1	245		4.05232	1e-05	1e-05		-18.6284	-18.6284	0		sp|P52057|PROSC_CAEEL	82.4	8e-16	Proline synthase co-transcribed bacterial homolog protein OS=Caenorhabditis elegans GN=F09E5.8 PE=2 SV=1		SPAC644.09	79	2e-15	COG0325	Predicted enzyme with a TIM-barrel fold		K06997	3e-17	83.2	cme:CMS406C			-	-	-
Unigene88111_1	222		2.23608	0.559257	1e-05		-1.99939	-17.7706	-15.7712		sp|O62252|U195_CAEEL	79.3	7e-15	UPF0195 protein F45G2.10 OS=Caenorhabditis elegans GN=F45G2.10 PE=2 SV=1		SPAC144.16	49.3	2e-06	COG5133	Uncharacterized conserved protein		--	--	--	--	--		-	GO:0005048//signal sequence binding	-
Unigene88327_1	200		1.86154	0.620776	1e-05		-1.58435	-17.5061	-15.9218		sp|Q09462|UTP11_CAEEL	61.6	1e-09	Probable U3 small nucleolar RNA-associated protein 11 OS=Caenorhabditis elegans GN=C16C10.2 PE=2 SV=1		--	--	--	--	--		--	--	--	--	--		-	-	-
Unigene88457_1	246		1.00896	1e-05	1e-05		-16.6225	-16.6225	0		sp|Q09450|SCOT_CAEEL	62.8	6e-10	Probable succinyl-CoA:3-ketoacid-coenzyme A transferase, mitochondrial OS=Caenorhabditis elegans GN=C05C10.3 PE=2 SV=1		RC0905	55.1	3e-08	COG1788	Acyl CoA:acetate/3-ketoacid CoA transferase, alpha subunit		--	--	--	--	--		-	-	-
Unigene88478_1	289		0.42942	1e-05	1e-05		-15.3901	-15.3901	0		sp|P52717|YUW5_CAEEL	56.6	5e-08	Uncharacterized serine carboxypeptidase F41C3.5 OS=Caenorhabditis elegans GN=F41C3.5 PE=1 SV=1		--	--	--	--	--		--	--	--	--	--		-	-	-
Unigene88483_1	251		1.4833	1e-05	1e-05		-17.1784	-17.1784	0		sp|A8WZU4|ADRL_CAEBR	131	1e-30	Progestin and adipoq receptor-like protein 1 OS=Caenorhabditis briggsae GN=paqr-1 PE=3 SV=2		SPBC12C2.09c	61.2	4e-10	COG1272	Predicted membrane protein, hemolysin III homolog		K07297	2e-10	60.8	cre:CHLREDRAFT_128250	adiponectin receptor		GO:0009719//response to endogenous stimulus;GO:0034285	-	GO:0044464//cell part
Unigene88529_1	242		2.05128	1e-05	1e-05		-17.6462	-17.6462	0		sp|O17732|PYC1_CAEEL	135	1e-31	Pyruvate carboxylase 1 OS=Caenorhabditis elegans GN=pyc-1 PE=1 SV=1		L63652	96.3	1e-20	COG1038	Pyruvate carboxylase		K01958	4e-23	102	olu:OSTLU_32964	pyruvate carboxylase [EC:6.4.1.1]		GO:0006006//glucose metabolic process	GO:0019842//vitamin binding;GO:0016885;GO:0032559//adenyl ribonucleotide binding	GO:0044424//intracellular part
Unigene88567_1	205		1.81613	1e-05	1e-05		-17.4705	-17.4705	0		sp|Q10946|C19L2_CAEEL	54.7	2e-07	CWF19-like protein 2 homolog OS=Caenorhabditis elegans GN=B0361.2/B0361.1 PE=2 SV=2		--	--	--	--	--		--	--	--	--	--		-	-	-
Unigene88631_1	273		1.36376	1e-05	1e-05		-17.0572	-17.0572	0		sp|Q93873|NDUS2_CAEEL	168	1e-41	Probable NADH dehydrogenase [ubiquinone] iron-sulfur protein 2, mitochondrial OS=Caenorhabditis elegans GN=gas-1 PE=2 SV=2		mll1367	131	3e-31	COG0649	NADH:ubiquinone oxidoreductase 49 kD subunit 7		K03935	5e-30	125	ppp:PhpafMp32	NADH dehydrogenase (ubiquinone) Fe-S protein 2 [EC:1.6.5.3 1.6.99.3]		-	-	-
Unigene88701_1	206		4.21707	1e-05	3.70408		-18.6859	-0.187125	18.4988		sp|Q09511|RSP4_CAEEL	62.4	8e-10	Probable splicing factor, arginine/serine-rich 4 OS=Caenorhabditis elegans GN=rsp-4 PE=2 SV=1		--	--	--	--	--		K12890	3e-09	56.6	ppp:PHYPADRAFT_140978	splicing factor, arginine/serine-rich 1/9		-	-	-
Unigene39020_1	735		1e-05	1e-05	1e-05		0	0	0		sp|P90978|U2AF2_CAEEL	54.7	6e-07	Splicing factor U2AF 65 kDa subunit OS=Caenorhabditis elegans GN=uaf-1 PE=1 SV=2		--	--	--	--	--		--	--	--	--	--		-	-	-
Unigene89015_1	307		1e-05	1e-05	2.89972		0	18.1456	18.1456		sp|O45583|GMD2_CAEEL	73.9	3e-13	GDP-mannose 4,6 dehydratase 2 OS=Caenorhabditis elegans GN=gmd-2 PE=1 SV=1		sll1212	71.2	4e-13	COG1089	GDP-D-mannose dehydratase		K01711	7e-13	68.9	zma:100282677	GDPmannose 4,6-dehydratase [EC:4.2.1.47]		-	-	-
Unigene89113_1	406		3.66805	0.611602	1e-05		-2.58435	-18.4847	-15.9003		sp|Q20772|GCDH_CAEEL	182	4e-46	Probable glutaryl-CoA dehydrogenase, mitochondrial OS=Caenorhabditis elegans GN=F54D5.7 PE=1 SV=1		mll2878	169	1e-42	COG1960	Acyl-CoA dehydrogenases		K00232	1e-19	92	pop:POPTR_735866	acyl-CoA oxidase [EC:1.3.3.6]		-	-	-
Unigene89126_1	252		0.49247	1e-05	1e-05		-15.5877	-15.5877	0		sp|P34514|APC2_CAEEL	54.3	2e-07	Anaphase-promoting complex subunit 2 OS=Caenorhabditis elegans GN=apc-2 PE=1 SV=3		--	--	--	--	--		--	--	--	--	--		-	-	-
Unigene89278_1	306		5.27232	0.405736	1.2468		-3.69983	-2.08021	1.61962		sp|Q18785|MIF2_CAEEL	51.2	2e-06	MIF-like protein mif-2 OS=Caenorhabditis elegans GN=mif-2 PE=2 SV=1		--	--	--	--	--		--	--	--	--	--		-	-	-
Unigene39022_1	363		1e-05	1e-05	1e-05		0	0	0		sp|P90978|U2AF2_CAEEL	54.7	2e-07	Splicing factor U2AF 65 kDa subunit OS=Caenorhabditis elegans GN=uaf-1 PE=1 SV=2		--	--	--	--	--		--	--	--	--	--		-	-	-
Unigene89451_1	410		12.1076	0.302817	1e-05		-5.32131	-20.2075	-14.8862		sp|Q22285|TTR46_CAEEL	99	8e-21	Transthyretin-like protein 46 OS=Caenorhabditis elegans GN=ttr-46 PE=2 SV=1		--	--	--	--	--		--	--	--	--	--		-	-	-
Unigene89494_1	305		7.32408	0.407066	1e-05		-4.16931	-19.4823	-15.313		sp|P34517|GPDH2_CAEEL	134	2e-31	Probable glycerol-3-phosphate dehydrogenase 2 OS=Caenorhabditis elegans GN=gpdh-2 PE=2 SV=2		SPAC23D3.04c	92.4	2e-19	COG0240	Glycerol-3-phosphate dehydrogenase		K00006	3e-24	106	ppp:PHYPADRAFT_186920	glycerol-3-phosphate dehydrogenase (NAD+) [EC:1.1.1.8]		-	-	-
Unigene89559_1	274		3.1705	0.453121	1e-05		-2.80674	-18.2744	-15.4676		sp|Q27511|H2AV_CAEEL	136	4e-32	Histone H2A.V OS=Caenorhabditis elegans GN=htz-1 PE=2 SV=3		SPBC11B10.10c	94.7	3e-20	COG5262	Histone H2A		K11251	3e-24	106	rcu:RCOM_0826270	histone H2A		-	-	-
Unigene89634_1	264		2.35042	0.940569	1e-05		-1.32131	-17.8426	-16.5212		sp|Q94986|RAB3_CAEEL	161	1e-39	Ras-related protein Rab-3 OS=Caenorhabditis elegans GN=rab-3 PE=2 SV=1		ECU03g1430	90.5	7e-19	COG1100	GTPase SAR1 and related small G proteins		K07901	4e-27	116	ppp:PHYPADRAFT_221760	Ras-related protein Rab-8A		GO:0006810//transport;GO:0035556;GO:0006351//transcription, DNA-dependent	GO:0032561//guanyl ribonucleotide binding;GO:0005515//protein binding;GO:0032559//adenyl ribonucleotide binding	GO:0016020//membrane
Unigene89635_1	308		5.64102	1e-05	1e-05		-19.1056	-19.1056	0		sp|A8WY26|RRS1_CAEBR	123	3e-28	Ribosome biogenesis regulatory protein homolog OS=Caenorhabditis briggsae GN=rrbs-1 PE=3 SV=1		YOR294w	69.3	2e-12	COG5225	Uncharacterized protein involved in ribosome biogenesis		--	--	--	--	--		-	-	GO:0031981//nuclear lumen
Unigene89653_1	464		3.20954	0.267576	1e-05		-3.58435	-18.292	-14.7077		sp|O02365|IFA2_CAEEL	55.1	2e-07	Intermediate filament protein ifa-2 OS=Caenorhabditis elegans GN=ifa-2 PE=1 SV=1		--	--	--	--	--		--	--	--	--	--		-	-	-
Unigene89836_1	323		8.83701	0.384381	0.393726		-4.52295	-4.48829	0.0346544		sp|P54812|TERA2_CAEEL	201	2e-51	Transitional endoplasmic reticulum ATPase homolog 2 OS=Caenorhabditis elegans GN=cdc-48.2 PE=1 SV=2		YDL126c	177	5e-45	COG0464	ATPases of the AAA+ class		K13525	3e-48	186	ppp:PHYPADRAFT_110511	transitional endoplasmic reticulum ATPase		GO:0009987//cellular process	GO:0032559//adenyl ribonucleotide binding;GO:0042623//ATPase activity, coupled	-
Unigene89846_1	247		3.01463	1e-05	2.05949		-18.2016	-0.549695	17.6519		sp|A8X6I9|TCPQ_CAEBR	87	3e-17	Pectate lyase=Caenorhabditis briggsae GN=cct-8 PE=3 SV=1		YJL008c	53.5	9e-08	COG0459	Chaperonin GroEL (HSP60 family)		K09500	6e-12	65.9	ppp:PHYPADRAFT_227454	Pectate lyase		GO:0044267//cellular protein metabolic process	GO:0000166//nucleotide binding;GO:0005515//protein binding	GO:0044464//cell part
Unigene90105_1	251		5.43875	0.494642	1.01333		-3.45882	-2.42416	1.03465		sp|A8NY27|EIF3E_BRUMA	60.1	4e-09	Eukaryotic translation initiation factor 3 subunit E OS=Brugia malayi GN=Bm1_11985 PE=3 SV=2		--	--	--	--	--		--	--	--	--	--		-	-	-
Unigene90125_1	320		8.91986	0.77597	0.397417		-3.52295	-4.48829	-0.965346		sp|Q95003|GPX3_CAEEL	132	9e-31	Glutathione peroxidase OS=Caenorhabditis elegans GN=C11E4.2 PE=2 SV=1		--	--	--	--	--		--	--	--	--	--		-	-	-
Unigene90126_1	486		7.66064	0.76639	1e-05		-3.32131	-19.5471	-16.2258		sp|P41988|TCPA_CAEEL	265	1e-70	T-complex protein 1 subunit alpha OS=Caenorhabditis elegans GN=cct-1 PE=2 SV=2		SPBC12D12.03	200	1e-51	COG0459	Chaperonin GroEL (HSP60 family)		K09493	2e-52	201	zma:100283716	T-complex protein 1 subunit alpha		-	-	-
Unigene90182_1	260		0.477317	0.47752	0.489129		0.00061317	0.0352675	0.0346544		sp|P34885|KPC1B_CAEEL	159	4e-39	Protein kinase C-like 1B OS=Caenorhabditis elegans GN=pkc-1 PE=2 SV=2		YBL105c_2	103	8e-23	COG0515	Serine/threonine protein kinase		K08282	2e-16	80.9	osa:4332748	non-specific serine/threonine protein kinase [EC:2.7.11.1]		-	-	-
Unigene90203_1	296		0.419265	0.419443	1e-05		0.00061317	-15.3556	-15.3562		sp|P53589|SUCB2_CAEEL	103	4e-22	Probable succinyl-CoA ligase [GDP-forming] subunit beta, mitochondrial OS=Caenorhabditis elegans GN=C50F7.4 PE=2 SV=1		SA1088	79	2e-15	COG0045	Succinyl-CoA synthetase, beta subunit		K01900	1e-18	88.2	vvi:100248061	succinyl-CoA synthetase beta subunit [EC:6.2.1.4 6.2.1.5]		-	-	-
Unigene43847_1	563		1e-05	1e-05	1e-05		0	0	0		sp|P37806|UNC87_CAEEL	74.7	4e-13	Protein unc-87 OS=Caenorhabditis elegans GN=unc-87 PE=1 SV=3		--	--	--	--	--		--	--	--	--	--		-	-	-
Unigene90831_1	616		54.597	5.64342	41.4966		-3.27418	-0.39583	2.87835		sp|P24893|COX1_CAEEL	278	1e-74	Cytochrome c oxidase subunit 1 OS=Caenorhabditis elegans GN=cox-1 PE=3 SV=2		CC3406	234	6e-62	COG0843	Heme/copper-type cytochrome/quinol oxidases, subunit 1		K02256	6e-66	246	ath:ArthMp109	cytochrome c oxidase subunit I [EC:1.9.3.1]		GO:0006091//generation of precursor metabolites and energy	GO:0016491//oxidoreductase activity;GO:0005506//iron ion binding	GO:0043231//intracellular membrane-bounded organelle;GO:0044425//membrane part
Unigene90937_1	337		22.0954	2.9473	1.50948		-2.90628	-3.87162	-0.965346		sp|Q20893|CDO1_CAEEL	61.2	2e-09	Cysteine dioxygenase 1 OS=Caenorhabditis elegans GN=cdo-1 PE=2 SV=2		--	--	--	--	--		--	--	--	--	--		-	-	-
Unigene91012_1	461		12.9217	2.42385	1.65519		-2.41442	-2.96473	-0.550308		sp|P52011|CYP3_CAEEL	230	3e-60	Peptidyl-prolyl cis-trans isomerase 3 OS=Caenorhabditis elegans GN=cyn-3 PE=1 SV=1		slr1251	199	2e-51	COG0652	Peptidyl-prolyl cis-trans isomerase (rotamase) - cyclophilin family		K01802	2e-55	211	osa:4328121	peptidylprolyl isomerase [EC:5.2.1.8]		GO:0044267//cellular protein metabolic process	GO:0005488//binding;GO:0016859//cis-trans isomerase activity	GO:0044424//intracellular part
Unigene43848_1	1010		1e-05	1e-05	1e-05		0	0	0		sp|P37806|UNC87_CAEEL	88.2	8e-17	Protein unc-87 OS=Caenorhabditis elegans GN=unc-87 PE=1 SV=3		--	--	--	--	--		--	--	--	--	--		-	-	-
Unigene49504_1	448		1e-05	1e-05	1e-05		0	0	0		sp|P52899|ODPA_CAEEL	204	2e-52	Probable pyruvate dehydrogenase E1 component subunit alpha, mitochondrial OS=Caenorhabditis elegans GN=T05H10.6 PE=3 SV=1		YER178w	180	7e-46	COG1071	Pyruvate/2-oxoglutarate dehydrogenase complex, dehydrogenase (E1) component, eukaryotic type, alpha subunit		K00161	2e-53	204	cme:CMT256C	pyruvate dehydrogenase E1 component subunit alpha [EC:1.2.4.1]		GO:0006007//glucose catabolic process	GO:0046872//metal ion binding;GO:0004738//pyruvate dehydrogenase activity	GO:0043231//intracellular membrane-bounded organelle
Unigene49505_1	288		1e-05	1e-05	1e-05		0	0	0		sp|P52899|ODPA_CAEEL	115	6e-26	Probable pyruvate dehydrogenase E1 component subunit alpha, mitochondrial OS=Caenorhabditis elegans GN=T05H10.6 PE=3 SV=1		SPAC26F1.03	110	8e-25	COG1071	Pyruvate/2-oxoglutarate dehydrogenase complex, dehydrogenase (E1) component, eukaryotic type, alpha subunit		K00161	6e-27	115	ppp:PHYPADRAFT_123902	pyruvate dehydrogenase E1 component subunit alpha [EC:1.2.4.1]		GO:0006007//glucose catabolic process	GO:0046872//metal ion binding;GO:0004738//pyruvate dehydrogenase activity	GO:0043227//membrane-bounded organelle
Unigene91618_1	594		4.17853	1.25409	0.642291		-1.73635	-2.7017	-0.965346		sp|Q23490|MLT7_CAEEL	253	8e-67	Peroxidase mlt-7 OS=Caenorhabditis elegans GN=mlt-7 PE=1 SV=1		--	--	--	--	--		--	--	--	--	--		-	-	-
Unigene91890_1	667		8.37273	0.744559	0.190665		-3.49124	-5.45659	-1.96535		sp|P11141|HSP7F_CAEEL	386	8e-107	Heat shock 70 kDa protein F, mitochondrial OS=Caenorhabditis elegans GN=hsp-6 PE=1 SV=2		RP185	329	2e-90	COG0443	Molecular chaperone		K04043	1e-93	339	cre:CHLREDRAFT_137452	molecular chaperone DnaK		-	-	-
Unigene49559_1	219		1e-05	1e-05	1e-05		0	0	0		sp|P54816|TBP7_CAEEL	58.2	2e-08	Tat-binding homolog 7 OS=Caenorhabditis elegans GN=lex-1 PE=1 SV=3		--	--	--	--	--		--	--	--	--	--		-	-	-
Unigene91906_1	572		13.4517	1.08527	0.666994		-3.63166	-4.33397	-0.702311		sp|Q17603|ASF1L_CAEEL	169	1e-41	Probable histone chaperone asf-1-like protein OS=Caenorhabditis elegans GN=asfl-1 PE=2 SV=4		YJL115w	126	3e-29	COG5137	Histone chaperone involved in gene silencing		K10753	4e-32	134	ath:AT5G38110	histone chaperone ASF1		-	-	-
Unigene50331_1	708		1e-05	1e-05	1e-05		0	0	0		sp|Q10021|RSP5_CAEEL	58.2	5e-08	Probable splicing factor, arginine/serine-rich 5 OS=Caenorhabditis elegans GN=rsp-5 PE=2 SV=3		--	--	--	--	--		K13171	7e-06	47.8	ath:AT2G29210	serine/arginine repetitive matrix protein 1		-	-	-
Unigene54405_1	240		1e-05	1e-05	1e-05		0	0	0		sp|O61820|EIF3E_CAEEL	53.9	3e-07	Eukaryotic translation initiation factor 3 subunit E OS=Caenorhabditis elegans GN=eif-3.E PE=2 SV=1		--	--	--	--	--		K03250	2e-08	54.3	ath:AT3G57290	translation initiation factor eIF-3 subunit 6		-	-	-
Unigene55089_1	240		1e-05	1e-05	1e-05		0	0	0		sp|P52717|YUW5_CAEEL	103	3e-22	Uncharacterized serine carboxypeptidase F41C3.5 OS=Caenorhabditis elegans GN=F41C3.5 PE=1 SV=1		--	--	--	--	--		K01287	1e-14	75.1	osa:4335479	carboxypeptidase C [EC:3.4.16.5]		-	GO:0004180//carboxypeptidase activity	GO:0031410//cytoplasmic vesicle
Unigene92239_1	502		6.42761	0.247321	0.253334		-4.69983	-4.66517	0.0346544		sp|P47209|TCPE_CAEEL	268	1e-71	T-complex protein 1 subunit epsilon OS=Caenorhabditis elegans GN=cct-5 PE=1 SV=1		SPAC1420.02c	263	1e-70	COG0459	Chaperonin GroEL (HSP60 family)		K09497	7e-66	246	ppp:PHYPADRAFT_170350	T-complex protein 1 subunit epsilon		GO:0044267//cellular protein metabolic process	GO:0005515//protein binding;GO:0032559//adenyl ribonucleotide binding	GO:0016020//membrane;GO:0044424//intracellular part
Unigene92305_1	787		14.9806	1.41982	1.13115		-3.39932	-3.72723	-0.327916		sp|A8PW87|NUBP1_BRUMA	314	5e-85	Cytosolic Fe-S cluster assembly factor NUBP1 homolog OS=Brugia malayi GN=Bm1_36105 PE=3 SV=1		YGL091c	258	1e-68	COG0489	ATPases involved in chromosome partitioning		K03593	3e-60	228	olu:OSTLU_40400	ATP-binding protein involved in chromosome partitioning		-	GO:0051540;GO:0042802//identical protein binding	GO:0044444//cytoplasmic part
Unigene92768_1	251		1.4833	1e-05	0.506667		-17.1784	-1.54969	15.6288		sp|Q94392|NSF_CAEEL	118	1e-26	Vesicle-fusing ATPase OS=Caenorhabditis elegans GN=nsf-1 PE=1 SV=2		YBR080c	61.6	3e-10	COG0464	ATPases of the AAA+ class		K06027	4e-11	63.2	ppp:PHYPADRAFT_198701	vesicle-fusing ATPase [EC:3.6.4.6]		-	GO:0016787//hydrolase activity;GO:0005488//binding	-
Unigene92850_1	260		1e-05	0.47752	1e-05		15.5433	0	-15.5433		sp|Q23022|ACH5_CAEEL	124	1e-28	Acetylcholine receptor subunit alpha-type unc-38 OS=Caenorhabditis elegans GN=unc-38 PE=2 SV=1		--	--	--	--	--		--	--	--	--	--		-	-	-
Unigene58985_1	284		1e-05	1e-05	1e-05		0	0	0		sp|Q9XTR8|LIP1_CAEEL	67	3e-11	Lipase ZK262.3 OS=Caenorhabditis elegans GN=ZK262.3 PE=1 SV=1		--	--	--	--	--		--	--	--	--	--		-	-	-
Unigene65289_1	267		1e-05	1e-05	1e-05		0	0	0		sp|Q9U7E0|ATRX_CAEEL	77.8	2e-14	Transcriptional regulator ATRX homolog OS=Caenorhabditis elegans GN=xnp-1 PE=1 SV=1		--	--	--	--	--		--	--	--	--	--		-	-	-
Unigene71849_1	241		1e-05	1e-05	1e-05		0	0	0		sp|Q18192|NHR31_CAEEL	127	2e-29	Nuclear hormone receptor family member nhr-31 OS=Caenorhabditis elegans GN=nhr-31 PE=1 SV=2		--	--	--	--	--		--	--	--	--	--		-	-	-
Unigene72000_1	223		1e-05	1e-05	1e-05		0	0	0		sp|Q95Q95|TOR_CAEEL	61.2	2e-09	Target of rapamycin homolog OS=Caenorhabditis elegans GN=let-363 PE=2 SV=3		SPBC216.07c	59.3	2e-09	COG5032	Phosphatidylinositol kinase and protein kinases of the PI-3 kinase family		K07203	4e-10	59.7	pop:POPTR_1087408	FKBP12-rapamycin complex-associated protein		GO:0003006//reproductive developmental process	GO:0016773//phosphotransferase activity, alcohol group as acceptor;GO:0016301//kinase activity;GO:0032559//adenyl ribonucleotide binding	-
Unigene75250_1	806		1e-05	1e-05	1e-05		0	0	0		sp|A8XWW4|SHOC2_CAEBR	124	1e-27	Leucine-rich repeat protein soc-2 OS=Caenorhabditis briggsae GN=soc-2 PE=3 SV=1		MA2301_1	145	1e-34	COG4886	Leucine-rich repeat (LRR) protein		K13420	6e-20	94.7	ath:AT5G46330	LRR receptor-like serine/threonine-protein kinase FLS2 [EC:2.7.11.1]		-	-	-
Unigene94683_1	593		29.7176	2.93115	0.857832		-3.34178	-5.11448	-1.7727		sp|O02495|SYB1_CAEEL	176	7e-44	Synaptobrevin-1 OS=Caenorhabditis elegans GN=snb-1 PE=1 SV=1		YAL030w	76.6	3e-14	COG5143	Synaptobrevin/VAMP-like protein		K08515	1e-14	76.3	cme:CMH176C	vesicle-associated membrane protein 7		-	-	-
Unigene94716_1	310		11.6096	2.403	0.410237		-2.27241	-4.82271	-2.55031		sp|Q18409|RSP6_CAEEL	134	2e-31	Probable splicing factor, arginine/serine-rich 6 OS=Caenorhabditis elegans GN=rsp-6 PE=1 SV=1		SPAC16.02c	54.3	5e-08	COG0724	RNA-binding proteins (RRM domain)		K12890	6e-17	82.4	cre:CHLREDRAFT_195849	splicing factor, arginine/serine-rich 1/9		-	-	-
Unigene94774_1	615		35.5155	2.22066	1.86108		-3.99939	-4.25424	-0.254852		sp|O16305|CALM_CAEEL	296	5e-80	Calmodulin OS=Caenorhabditis elegans GN=cmd-1 PE=1 SV=3		SPAC3A12.14	229	3e-60	COG5126	Ca2+-binding protein (EF-Hand superfamily)		K02183	1e-75	279	zma:100281919	calmodulin		-	-	-
Unigene94993_1	469		11.9075	0.794169	0.542318		-3.90628	-4.45659	-0.550308		sp|A8XNF0|ACAD1_CAEBR	191	1e-48	Probable medium-chain specific acyl-CoA dehydrogenase 1, mitochondrial OS=Caenorhabditis briggsae GN=CBG15946 PE=3 SV=1		SMa1400	126	2e-29	COG1960	Acyl-CoA dehydrogenases		K00253	3e-18	88.2	osa:4337676	isovaleryl-CoA dehydrogenase [EC:1.3.99.10]		GO:0008152//metabolic process	GO:0003995//acyl-CoA dehydrogenase activity	-
Unigene95103_1	1181		13.3455	1.1564	1.07683		-3.52864	-3.63149	-0.102849		sp|P40614|MPCP_CAEEL	513	1e-144	Phosphate carrier protein, mitochondrial OS=Caenorhabditis elegans GN=F01G4.6 PE=2 SV=1		--	--	--	--	--		K03454	2e-16	84	rcu:RCOM_1402800	mitochondrial carrier protein, MC family		-	-	-
Unigene95108_1	702		14.4963	0.707437	0.905794		-4.35694	-4.00036	0.356582		sp|P34575|CISY_CAEEL	315	2e-85	Probable citrate synthase, mitochondrial OS=Caenorhabditis elegans GN=cts-1 PE=1 SV=1		YNR001c	221	7e-58	COG0372	Citrate synthase		K01647	2e-53	206	zma:100282691	citrate synthase [EC:2.3.3.1]		-	-	-
Unigene95233_1	526		12.2687	0.944146	2.65952		-3.69983	-2.20574	1.49409		sp|Q03575|TTR5_CAEEL	128	2e-29	Transthyretin-like protein 5 OS=Caenorhabditis elegans GN=ttr-5 PE=2 SV=1		--	--	--	--	--		--	--	--	--	--		-	-	-
Unigene95403_1	417		16.0708	1.78641	0.914918		-3.16931	-4.13466	-0.965346		sp|P61866|RL12_CAEEL	238	1e-62	60S ribosomal protein L12 OS=Caenorhabditis elegans GN=rpl-12 PE=2 SV=1		SPCC31H12.04c	186	1e-47	COG0080	Ribosomal protein L11		K02870	3e-49	190	vvi:100244384	large subunit ribosomal protein L12e		GO:0010467//gene expression;GO:0022613	GO:0005198//structural molecule activity	GO:0015934//large ribosomal subunit
Unigene95711_1	256		4.84775	1.45494	0.496772		-1.73635	-3.28666	-1.55031		sp|A8QHQ0|PESC_BRUMA	68.6	1e-11	Pescadillo homolog OS=Brugia malayi GN=Bm1_57380 PE=3 SV=2		--	--	--	--	--		--	--	--	--	--		-	-	-
Unigene95723_1	492		8.82842	1e-05	1.03393		-19.7518	-3.09402	16.6578		sp|P10771|H11_CAEEL	85.1	2e-16	Histone H1.1 OS=Caenorhabditis elegans GN=his-24 PE=1 SV=4		--	--	--	--	--		K11275	2e-13	72	pop:POPTR_559654	histone H1/5		-	-	-
Unigene95731_1	415		12.8588	0.598338	0.306442		-4.42565	-5.391	-0.965346		sp|Q20719|NDUV2_CAEEL	225	6e-59	Probable NADH dehydrogenase [ubiquinone] flavoprotein 2, mitochondrial OS=Caenorhabditis elegans GN=F53F4.10 PE=1 SV=1		RP353	136	9e-33	COG1905	NADH:ubiquinone oxidoreductase 24 kD subunit		K03943	4e-39	156	cme:CMR188C	NADH dehydrogenase (ubiquinone) flavoprotein 2 [EC:1.6.5.3 1.6.99.3]		-	-	-
Unigene95866_1	356		2.09161	0.697501	0.357229		-1.58435	-2.54969	-0.965346		sp|Q9XW16|PROF1_CAEEL	92	1e-18	Profilin-1 OS=Caenorhabditis elegans GN=pfn-1 PE=2 SV=1		--	--	--	--	--		--	--	--	--	--		-	-	-
Unigene95963_1	304		17.1457	1.22522	1.67334		-3.80674	-3.35705	0.449692		sp|P49049|IMP2_CAEEL	90.1	4e-18	Intramembrane protease 2 OS=Caenorhabditis elegans GN=imp-2 PE=1 SV=1		--	--	--	--	--		K09595	7e-11	62.4	cme:CMH005C	minor histocompatibility antigen H13 [EC:3.4.99.-]		-	-	-
Unigene96151_1	657		10.9558	0.377946	0.387134		-4.85737	-4.82271	0.0346544		sp|Q23202|SBDS_CAEEL	256	1e-67	Ribosome maturation protein SBDS OS=Caenorhabditis elegans GN=sbds-1 PE=2 SV=2		SPAC4F8.03	157	1e-38	COG1500	Predicted exosome subunit		--	--	--	--	--		-	-	-
Unigene96195_1	575		10.144	1.29553	1.32703		-2.96901	-2.93436	0.0346544		sp|Q10661|DPY30_CAEEL	80.1	9e-15	Dosage compensation protein dpy-30 OS=Caenorhabditis elegans GN=dpy-30 PE=1 SV=1		--	--	--	--	--		--	--	--	--	--		-	-	-
Unigene80616_1	276		1e-05	1e-05	1e-05		0	0	0		sp|Q10917|YT13_CAEEL	72.8	6e-13	Putative transporter B0252.3 OS=Caenorhabditis elegans GN=B0252.3 PE=2 SV=3		--	--	--	--	--		--	--	--	--	--		-	-	-
Unigene96487_1	313		18.2387	0.396662	1.62522		-5.52295	-3.48829	2.03465		sp|Q27488|PSA2_CAEEL	106	4e-23	Proteasome subunit alpha type-2 OS=Caenorhabditis elegans GN=pas-2 PE=2 SV=1		PH1553	64.3	5e-11	COG0638	20S proteasome, alpha and beta subunits		K02726	7e-18	85.5	cme:CML273C	20S proteasome subunit alpha 2 [EC:3.4.25.1]		-	-	-
Unigene96537_1	428		8.98873	0.580164	1.18854		-3.95358	-2.91893	1.03465		sp|P34526|YM65_CAEEL	59.7	6e-09	Uncharacterized protein K12H4.5 OS=Caenorhabditis elegans GN=K12H4.5 PE=2 SV=1		--	--	--	--	--		--	--	--	--	--		-	-	-
Unigene96564_1	284		5.68074	0.874332	1e-05		-2.69983	-19.1157	-16.4159		sp|O45319|TIM13_CAEEL	85.1	1e-16	Mitochondrial import inner membrane translocase subunit tim-13 OS=Caenorhabditis elegans GN=tin-13 PE=2 SV=1		--	--	--	--	--		--	--	--	--	--		-	-	-
Unigene96789_1	241		0.514948	1e-05	1e-05		-15.6521	-15.6521	0		sp|Q27522|METK5_CAEEL	127	2e-29	Probable S-adenosylmethionine synthase 5 OS=Caenorhabditis elegans GN=sams-5 PE=2 SV=2		SPBC14F5.05c	102	2e-22	COG0192	S-adenosylmethionine synthetase		K00789	1e-20	94.7	sbi:SORBI_03g011930	S-adenosylmethionine synthetase [EC:2.5.1.6]		GO:0044237//cellular metabolic process	GO:0046872//metal ion binding;GO:0016765//transferase activity, transferring alkyl or aryl (other than methyl) groups;GO:0032559//adenyl ribonucleotide binding	GO:0044424//intracellular part
Unigene96969_1	308		6.44688	1e-05	0.412901		-19.2982	-3.96473	15.3335		sp|P21137|KAPC_CAEEL	186	5e-47	cAMP-dependent protein kinase catalytic subunit OS=Caenorhabditis elegans GN=kin-1 PE=2 SV=3		SPAC17G8.14c_2	75.1	3e-14	COG0515	Serine/threonine protein kinase		K08282	6e-20	92.4	cme:CMR193C	non-specific serine/threonine protein kinase [EC:2.7.11.1]		GO:0006468//protein amino acid phosphorylation	GO:0004672//protein kinase activity;GO:0032559//adenyl ribonucleotide binding	GO:0032991
Unigene97020_1	358		4.15986	0.346802	0.710467		-3.58435	-2.54969	1.03465		sp|Q27245|YH24_CAEEL	90.9	2e-18	Putative aminopeptidase W07G4.4 OS=Caenorhabditis elegans GN=W07G4.4 PE=1 SV=1		--	--	--	--	--		--	--	--	--	--		-	-	-
Unigene97073_1	320		7.7564	1e-05	0.397417		-19.565	-4.28666	15.2784		sp|Q23551|UNC22_CAEEL	49.7	6e-06	Twitchin OS=Caenorhabditis elegans GN=unc-22 PE=1 SV=3		--	--	--	--	--		--	--	--	--	--		-	-	-
Unigene97080_1	636		18.7324	0.976063	0.799834		-4.26242	-4.54969	-0.287274		sp|Q03575|TTR5_CAEEL	127	8e-29	Transthyretin-like protein 5 OS=Caenorhabditis elegans GN=ttr-5 PE=2 SV=1		--	--	--	--	--		--	--	--	--	--		-	-	-
Unigene97633_1	1156		35.7492	2.47022	1.8702		-3.8552	-4.25665	-0.401445		sp|P30625|KAPR_CAEEL	436	2e-121	cAMP-dependent protein kinase regulatory subunit OS=Caenorhabditis elegans GN=kin-2 PE=1 SV=3		YIL033c	190	5e-48	COG0664	cAMP-binding proteins - catabolite gene activator and regulatory subunit of cAMP-dependent protein kinases		K04739	2e-48	190	ppp:PHYPADRAFT_114967	cAMP-dependent protein kinase regulator		-	-	-
Unigene81060_1	252		1e-05	1e-05	1e-05		0	0	0		sp|Q95NM6|NUCG_CAEEL	105	1e-22	Endonuclease G, mitochondrial OS=Caenorhabditis elegans GN=cps-6 PE=1 SV=1		YJL208c	77.4	6e-15	COG1864	DNA/RNA endonuclease G, NUC1		K01173	7e-10	58.9	olu:OSTLU_6229	endonuclease [EC:3.1.30.-]		-	GO:0008233//peptidase activity;GO:0005488//binding	GO:0044424//intracellular part
Unigene97939_1	400		20.4769	1.86233	1.27174		-3.45882	-4.00913	-0.550308		sp|P48158|RL23_CAEEL	231	1e-60	60S ribosomal protein L23 OS=Caenorhabditis elegans GN=rpl-23 PE=2 SV=1		SPCC1322.11	181	3e-46	COG0093	Ribosomal protein L14		K02894	3e-53	203	cme:CMS262C	large subunit ribosomal protein L23e		-	-	-
Unigene98015_1	639		19.6156	1.36007	1.9902		-3.85024	-3.30102	0.549228		sp|P51403|RS2_CAEEL	318	2e-86	40S ribosomal protein S2 OS=Caenorhabditis elegans GN=rps-2 PE=1 SV=1		SPCC576.08c	256	2e-68	COG0098	Ribosomal protein S5		K02981	1e-84	309	zma:100382980	small subunit ribosomal protein S2e		-	-	-
Unigene85442_1	228		1e-05	1e-05	1e-05		0	0	0		sp|Q9XXU9|VATC_CAEEL	62.8	7e-10	V-type proton ATPase subunit C OS=Caenorhabditis elegans GN=vha-11 PE=2 SV=1		SPAPB2B4.05	49.7	1e-06	COG5127	Vacuolar H+-ATPase V1 sector, subunit C		K02148	8e-12	65.5	vvi:100266332	V-type H+-transporting ATPase subunit C [EC:3.6.3.14]		-	-	-
Unigene85986_1	289		1e-05	1e-05	1e-05		0	0	0		sp|Q09221|CPNA2_CAEEL	118	1e-26	Copine domain-containing protein 2 OS=Caenorhabditis elegans GN=cpna-2 PE=2 SV=3		--	--	--	--	--		--	--	--	--	--		-	-	-
Unigene98265_1	289		9.87666	0.859205	1.76019		-3.52295	-2.48829	1.03465		sp|A8XLU5|DSS1_CAEBR	69.7	5e-12	Probable 26S proteasome complex subunit dss-1 OS=Caenorhabditis briggsae GN=dss-1 PE=3 SV=1		--	--	--	--	--		K10881	3e-11	63.9	osa:4325173	26 proteasome complex subunit DSS1		-	GO:0005488//binding	-
Unigene98349_1	235		7.92143	1.05664	1.08233		-2.90628	-2.87162	0.0346544		sp|A8NJ91|U729_BRUMA	82.4	8e-16	UPF0729 protein Bm1_03610 OS=Brugia malayi GN=Bm1_03610 PE=3 SV=1		--	--	--	--	--		--	--	--	--	--		-	-	-
Unigene98643_1	372		10.3419	1.00125	0.683729		-3.36862	-3.91893	-0.550308		sp|P46563|ALF2_CAEEL	90.1	4e-18	Fructose-bisphosphate aldolase 2 OS=Caenorhabditis elegans GN=aldo-2 PE=1 SV=1		--	--	--	--	--		K01623	5e-10	59.7	osa:4341496	fructose-bisphosphate aldolase, class I [EC:4.1.2.13]		-	-	-
Unigene98792_1	241		13.3886	0.515167	1.05538		-4.69983	-3.66517	1.03465		sp|P52275|TBB2_CAEEL	159	4e-39	Tubulin beta-2 chain OS=Caenorhabditis elegans GN=tbb-2 PE=2 SV=1		ECU03g0820i	147	6e-36	COG5023	Tubulin		K07375	4e-36	145	ppp:PHYPADRAFT_232451	tubulin beta		-	-	-
Unigene98988_1	308		10.0732	0.806202	0.412901		-3.64324	-4.60859	-0.965346		sp|P91309|VIP1_CAEEL	77.4	3e-14	Inositol hexakisphosphate and diphosphoinositol-pentakisphosphate kinase OS=Caenorhabditis elegans GN=F46F11.1 PE=2 SV=3		--	--	--	--	--		--	--	--	--	--		-	-	-
Unigene99104_1	554		6.27232	0.67232	0.91822		-3.22178	-2.77209	0.449692		sp|Q61UX1|NACA_CAEBR	202	1e-51	Nascent polypeptide-associated complex subunit alpha OS=Caenorhabditis briggsae GN=CBG05114 PE=3 SV=1		SPBC25H2.05	92	5e-19	COG1308	Transcription factor homologous to NACalpha-BTF3		K03626	1e-37	152	ath:AT3G12390	nascent polypeptide-associated complex subunit alpha		-	-	-
Unigene99134_1	289		1.28826	1e-05	3.96042		-16.9751	1.62023	18.5953		sp|Q19877|RS23_CAEEL	145	1e-34	40S ribosomal protein S23 OS=Caenorhabditis elegans GN=rps-23 PE=2 SV=1		YPR132w	136	1e-32	COG0048	Ribosomal protein S12		K02973	3e-36	146	cme:CMI059C	small subunit ribosomal protein S23e		GO:0010467//gene expression	GO:0005198//structural molecule activity	GO:0033279
Unigene99174_1	292		9.77519	0.425189	0.871052		-4.52295	-3.48829	1.03465		sp|P90921|ATPL1_CAEEL	56.2	6e-08	Probable ATP synthase subunit g 1, mitochondrial OS=Caenorhabditis elegans GN=asg-1 PE=2 SV=1		--	--	--	--	--		--	--	--	--	--		-	-	-
Unigene99177_1	572		14.1025	0.434109	1e-05		-5.02175	-20.4275	-15.4058		sp|Q17778|NUC1_CAEEL	127	4e-29	Deoxyribonuclease-2 OS=Caenorhabditis elegans GN=nuc-1 PE=2 SV=1		--	--	--	--	--		--	--	--	--	--		-	-	-
Unigene99298_1	368		8.09363	1.68689	0.34558		-2.26242	-4.54969	-2.28727		sp|A8WR63|CTU1_CAEBR	60.8	2e-09	Cytoplasmic tRNA 2-thiolation protein 1 OS=Caenorhabditis briggsae GN=ctu-1 PE=3 SV=1		SPBC2G5.03	47	8e-06	COG0037	Predicted ATPase of the PP-loop superfamily implicated in cell cycle control		--	--	--	--	--		-	-	-
Unigene93172_1	790		267.21	14.14	5.96		-4.24	-5.49	-1.25		sp|P54073|YUY1_CAEEL	60.8	2e-09	Brix domain-containing protein F44G4.1 OS=Caenorhabditis elegans GN=F44G4.1 PE=2 SV=4		--	--	--	--	--		--	--	--	--	--		-	-	-
Unigene50196_1	732		145.13	11.87	9.21		-3.61	-3.97	-0.37		sp|A8X6H1|EGL4_CAEBR	139	7e-33	cGMP-dependent protein kinase egl-4 OS=Caenorhabditis briggsae GN=egl-4 PE=3 SV=2		ECU08g0930	54.7	4e-08	COG0664	cAMP-binding proteins - catabolite gene activator and regulatory subunit of cAMP-dependent protein kinases		--	--	--	--	--
Unigene107523_1	355		137.39	10.14	5.37		-3.76	-4.67	-0.92		sp|P24894|COX2_CAEEL	53.1	5e-07	Cytochrome c oxidase subunit 2 OS=Caenorhabditis elegans GN=cox-2 PE=3 SV=2		--	--	--	--	--		--	--	--	--	--
Unigene67162_1	285		64.88	6.1	3.12		-3.41	-4.38	-0.97		sp|Q9XXK1|ATPA_CAEEL	137	2e-32	ATP synthase subunit alpha, mitochondrial OS=Caenorhabditis elegans GN=H28O16.1 PE=1 SV=1		AGc4757	131	3e-31	COG0056	F0F1-type ATP synthase, alpha subunit		K02132	5e-29	122	cme:CMT434C	F-type H+-transporting ATPase subunit alpha [EC:3.6.3.14]
Unigene38116_1	530		64.16	6.56	4.56		-3.28	-3.81	-0.52		sp|A8QDN3|EIF3K_BRUMA	173	3e-43	Eukaryotic translation initiation factor 3 subunit K OS=Brugia malayi GN=Bm1_52955 PE=3 SV=1		--	--	--	--	--		--	--	--	--	--		-	-	-
Unigene111607_1	616		145.26	6.45	2.68		-4.49	-5.76	-1.27
