# Supplementary material for: RNA-Seq Based Identification of Candidate Parasitism Genes of Cereal Cyst Nematode (Heterodera avenae) during Incompatible Infection to Aegilops variabilis
Source: PLoS One. 2015 Oct 30;10(10):e0141095. doi: 10.1371/journal.pone.0141095 (PMC4627824; doi:10.1371/journal.pone.0141095)
Supplement: S7 Table — (XLS) [file pone.0141095.s012.xls]

## Sheet: Table S
S7 Table KEGG pathway enrichment			matched unigene No.
KO ID	KO definition	KEGG Orthology	681 unigenes		annotated unigene				DEG
					30 hpi	3 dpi	9 dpi		3 dpi vs 30 hpi	9 dpi vs 3 dpi	9 dpi vs 30 hpi
00010	Glycolysis / Gluconeogenesis	Carbohydrate Metabolism	7		7	5	5		7	3	7
00020	Citrate cycle (TCA cycle)	Carbohydrate Metabolism	10		9	7	4		10	4	9
00030	Pentose phosphate pathway	Carbohydrate Metabolism	1		1	1	1		1	1	1
00040	Pentose and glucuronate interconversions	Carbohydrate Metabolism	2		1	1	0		1	0	1
00051	Fructose and mannose metabolism	Carbohydrate Metabolism	3		2	1	3		2	2	3
00053	Ascorbate and aldarate metabolism	Carbohydrate Metabolism	2		1	1	1		1	1	1
00500	Starch and sucrose metabolism	Carbohydrate Metabolism	3		2	1	0		2	2	1
00520	Amino sugar and nucleotide sugar metabolism	Carbohydrate Metabolism	3		1	0	1		1	1	2
00620	Pyruvate metabolism	Carbohydrate Metabolism	4		4	2	2		4	0	4
00630	Glyoxylate and dicarboxylate metabolism	Carbohydrate Metabolism	4		2	1	3		2	2	4
00640	Propanoate metabolism	Carbohydrate Metabolism	7		6	5	5		5	6	7
00650	Butanoate metabolism	Carbohydrate Metabolism	3		3	2	2		2	2	3
00562	Inositol phosphate metabolism	Carbohydrate Metabolism	2		2	1	1		1	2	2
00190	Oxidative phosphorylation	Energy Metabolism	27		27	21	16		27	20	26
00710	Carbon fixation in photosynthetic organisms	Energy Metabolism	2		2	1	2		2	1	2
00720	Carbon fixation pathways in prokaryotes	Energy Metabolism	3		1	1	1		2	2	2
00680	Methane metabolism	Energy Metabolism	2		2	1	0		2	1	2
00062	Fatty acid elongation	Lipid Metabolism	3		3	2	1		2	3	3
00071	Fatty acid metabolism	Lipid Metabolism	6		5	5	1		5	6	5
00140	Steroid hormone biosynthesis	Lipid Metabolism	1		1	1	0		1	1	1
00564	Glycerophospholipid metabolism	Lipid Metabolism	2		2	2	0		2	2	2
00590	Arachidonic acid metabolism	Lipid Metabolism	2		2	2	2		2	1	2
00230	Purine metabolism	Nucleotide Metabolism	6		6	3	2		6	3	6
00240	Pyrimidine metabolism	Nucleotide Metabolism	5		5	2	2			2	5
00260	Glycine, serine and threonine metabolism	Amino Acid Metabolism	1		1	0	0		1	0	1
00270	Cysteine and methionine metabolism	Amino Acid Metabolism	4		4	3	4		4	2	4
00280	Valine, leucine and isoleucine degradation	Amino Acid Metabolism	8		7	5	4		5	7	7
00290	Valine, leucine and isoleucine biosynthesis	Amino Acid Metabolism	2		2	2	2		2	1	1
00310	Lysine degradation	Amino Acid Metabolism	3		3	2	1		2	3	3
00330	Arginine and proline metabolism	Amino Acid Metabolism	3		3	3	1		3	3	3
00350	Tyrosine metabolism	Amino Acid Metabolism	1		1	2	1		1	2	1
00360	Phenylalanine metabolism	Amino Acid Metabolism	2		2	2	2		2	2	2
00380	Tryptophan metabolism	Amino Acid Metabolism	3		3	2	1		2	3	3
00400	Phenylalanine, tyrosine and tryptophan biosynthesis	Amino Acid Metabolism	1		1	1	1		1	1	1
00410	beta-Alanine metabolism	Metabolism of Other Amino Acids	4		4	2	2		3	3	4
00460	Cyanoamino acid metabolism	Metabolism of Other Amino Acids	1		1	0	0		1	0	1
00480	Glutathione metabolism	Metabolism of Other Amino Acids	4		4	4	3		4	3	4
00510	N-Glycan biosynthesis	Glycan Biosynthesis and Metabolism	1		1	0	1		1	1	1
00513	Various types of N-glycan biosynthesis	Glycan Biosynthesis and Metabolism	1		1	0	1		1	1	1
00514	Other types of O-glycan biosynthesis	Glycan Biosynthesis and Metabolism	1		1	1	0		1	1	1
00770	Pantothenate and CoA biosynthesis	Metabolism of Cofactors and Vitamins	2		2	1	1		2	1	1
00670	One carbon pool by folate	Metabolism of Cofactors and Vitamins	1		1	0	0		1	0	1
00830	Retinol metabolism	Metabolism of Cofactors and Vitamins	1		1	1	0		1	1	1
00860	Porphyrin and chlorophyll metabolism	Metabolism of Cofactors and Vitamins	2		2	1	0		2	1	2
00130	Ubiquinone and other terpenoid-quinone biosynthesis	Metabolism of Cofactors and Vitamins	1		1	1	1		1	1	1
00903	Limonene and pinene degradation	Metabolism of Terpenoids and Polyketides	1		1	1	1		1	0	1
00281	Geraniol degradation	Metabolism of Terpenoids and Polyketides	1		1	1	0		0	1	1
00945	Stilbenoid, diarylheptanoid and gingerol biosynthesis	Biosynthesis of Other Secondary Metabolites	1		1	1	1		1	0	1
00362	Benzoate degradation	Xenobiotics Biodegradation and Metabolism	3		3	1	1		3	3	3
00627	Aminobenzoate degradation	Xenobiotics Biodegradation and Metabolism	2		2	1	2		2	1	2
00930	Caprolactam degradation	Xenobiotics Biodegradation and Metabolism	2		2	1	1		1	2	2
00363	Bisphenol degradation	Xenobiotics Biodegradation and Metabolism	1		1	1	1		1	0	1
00624	Polycyclic aromatic hydrocarbon degradation	Xenobiotics Biodegradation and Metabolism	1		1	1	1		1	0	1
00980	Metabolism of xenobiotics by cytochrome P450	Xenobiotics Biodegradation and Metabolism	2		2	2	1		2	2	2
00982	Drug metabolism - cytochrome P450	Xenobiotics Biodegradation and Metabolism	2		2	2	1		2	2	2
00983	Drug metabolism - other enzymes	Xenobiotics Biodegradation and Metabolism	2		2	1	0		2	1	2
03020	RNA polymerase	Genetic Information Processing; Transcription	3		3	2	1		3	1	3
03022	Basal transcription factors	Genetic Information Processing; Transcription	1		1	1	1		1	1	1
03040	Spliceosome	Genetic Information Processing; Transcription	17		17	11	8		16	9	17
03010	Ribosome	Genetic Information Processing; Transcription	40		37	39	39		39	13	38
00970	Aminoacyl-tRNA biosynthesis	Genetic Information Processing; Transcription	1		1	1	0		1	1	1
03013	RNA transport	Genetic Information Processing; Transcription	15		15	11	11		15	10	15
03015	mRNA surveillance pathway	Genetic Information Processing; Transcription	5		5	4	1		5	3	5
03008	Ribosome biogenesis in eukaryotes	Genetic Information Processing; Transcription	10		10	7	8		10	3	10
03060	Protein export	Genetic Information Processing; Transcription	5		5	5	5		5	2	5
04141	Protein processing in endoplasmic reticulum	Genetic Information Processing; Folding, Sorting and Degradation	14		14	12	14		14	9	13
04130	SNARE interactions in vesicular transport	Genetic Information Processing; Folding, Sorting and Degradation	1		1	1	1		1	1	1
04120	Ubiquitin mediated proteolysis	Genetic Information Processing; Folding, Sorting and Degradation	4		4	2	4		3	4	4
03050	Proteasome	Genetic Information Processing; Folding, Sorting and Degradation	16		16	14	14		16	7	16
03018	RNA degradation	Genetic Information Processing; Folding, Sorting and Degradation	4		4	4	2		4	4	4
04010	MAPK signaling pathway	Genetic Information Processing; Folding, Sorting and Degradation	6		6	4	5		6	4	6
04013	MAPK signaling pathway - fly	Environmental Information Processing; Signal Transduction	1		1	1	1		1	1	1
04011	MAPK signaling pathway - yeast	Environmental Information Processing; Signal Transduction	1		1	1	1		1	0	1
04012	ErbB signaling pathway	Environmental Information Processing; Signal Transduction	5		4	3	3		4	2	4
04310	Wnt signaling pathway	Environmental Information Processing; Signal Transduction	4		4	2	3		4	2	4
04330	Notch signaling pathway	Environmental Information Processing; Signal Transduction	1		1	0	0		1	0	1
04340	Hedgehog signaling pathway	Environmental Information Processing; Signal Transduction	3		3	1	2		3	1	3
04350	TGF-beta signaling pathway	Environmental Information Processing; Signal Transduction	2		2	2	2		2	2	2
04370	VEGF signaling pathway	Environmental Information Processing; Signal Transduction	3		3	3	3		3	2	3
04630	Jak-STAT signaling pathway	Environmental Information Processing; Signal Transduction	1		1	1	1		1	1	1
04020	Calcium signaling pathway	Environmental Information Processing; Signal Transduction	4		4	3	4		4	2	4
04070	Phosphatidylinositol signaling system	Environmental Information Processing; Signal Transduction	1		1	1	1		1	0	1
04150	mTOR signaling pathway	Environmental Information Processing; Signal Transduction	5		4	4	2		4	4	4
04144	Endocytosis	Cellular Processes; Transport and Catabolism	7		6	5	4		5	4	5
04145	Phagosome	Cellular Processes; Transport and Catabolism	15		15	13	12		14	11	15
04142	Lysosome	Cellular Processes; Transport and Catabolism	7		6	5	4		5	4	6
04146	Peroxisome	Cellular Processes; Transport and Catabolism	3		2	3	1		3	3	2
04010	Regulation of autophagy	Cellular Processes; Transport and Catabolism	2		2	2	1		0	0	2
04810	Regulation of actin cytoskeleton	Cellular Processes; Cell Motility	9		9	8	6		9	5	9
04110	Cell cycle	Cellular Processes; Cell Growth and Death	2		2	1	1		2	1	2
04111	Cell cycle - yeast	Cellular Processes; Cell Growth and Death	1		1	0	1		1	1	1
04113	Meiosis - yeast	Cellular Processes; Cell Growth and Death	2		2	1	1		2	2	2
04114	Oocyte meiosis	Cellular Processes; Cell Growth and Death	6		6	5	5		6	4	6
04210	Apoptosis	Cellular Processes; Cell Growth and Death	4		3	2	3		3	3	4
04510	Focal adhesion	Cellular Processes; Cell Communication	10		10	8	7		10	5	10
04520	Adherens junction	Cellular Processes; Cell Communication	6		6	5	4		6	4	6
04530	Tight junction	Cellular Processes; Cell Communication	8		8	8	7		8	5	8
04540	Gap junction	Cellular Processes; Cell Communication	4		4	3	4		4	4	4
04640	Hematopoietic cell lineage	Organismal Systems; Immune System	1		1	1	1		1	1	1
04620	Toll-like receptor signaling pathway	Organismal Systems; Immune System	2		2	2	2		2	2	2
04621	NOD-like receptor signaling pathway	Organismal Systems; Immune System	2		2	2	2		2	2	2
04623	Cytosolic DNA-sensing pathway	Organismal Systems; Immune System	2		2	2	1		2	1	2
04650	Natural killer cell mediated cytotoxicity	Organismal Systems; Immune System	1		1	1	1		1	1	1
04612	Antigen processing and presentation	Organismal Systems; Immune System	4		4	4	4		4	4	4
04660	T cell receptor signaling pathway	Organismal Systems; Immune System	5		5	4	4		5	3	5
04662	B cell receptor signaling pathway	Organismal Systems; Immune System	3		3	2	2		3	2	3
04664	Fc epsilon RI signaling pathway	Organismal Systems; Immune System	2		2	2	2		2	2	2
04666	Fc gamma R-mediated phagocytosis	Organismal Systems; Immune System	5		5	5	3		4	4	5
04670	Leukocyte transendothelial migration	Organismal Systems; Immune System	6		6	5	4		6	3	6
04062	Chemokine signaling pathway	Organismal Systems; Immune System	8		8	4	5		8	4	8
04910	Insulin signaling pathway	Organismal Systems; Endocrine System	11		10	7	6		10	8	9
04920	Adipocytokine signaling pathway	Organismal Systems; Endocrine System	4		3	2	1		3	2	3
03320	PPAR signaling pathway	Organismal Systems; Endocrine System	2		2	2	2		2	1	2
04912	GnRH signaling pathway	Organismal Systems; Endocrine System	5		5	4	5		5	2	5
04914	Progesterone-mediated oocyte maturation	Organismal Systems; Endocrine System	4		4	3	4		4	4	4
04916	Melanogenesis	Organismal Systems; Endocrine System	5		5	4	4		5	3	5
04614	Renin-angiotensin system	Organismal Systems; Endocrine System	2		1	1	1		1	1	1
04260	Cardiac muscle contraction	Organismal Systems; Circulatory System	4		4	4	2		4	3	3
04270	Vascular smooth muscle contraction	Organismal Systems; Circulatory System	7		7	6	6		7	4	7
04970	Salivary secretion	Organismal Systems; Digestive System	5		5	4	4		5	4	5
04971	Gastric acid secretion	Organismal Systems; Digestive System	4		4	3	3		4	2	4
04972	Pancreatic secretion	Organismal Systems; Digestive System	2		2	2	1		2	2	2
04976	Bile secretion	Organismal Systems; Digestive System	2		2	1	1		2	2	2
04973	Carbohydrate digestion and absorption	Organismal Systems; Digestive System	2		2	2	1		2	2	2
04974	Protein digestion and absorption	Organismal Systems; Digestive System	3		3	2	2		3	3	3
04978	Mineral absorption	Organismal Systems; Digestive System	1		1	1	0		1	1	1
04962	Vasopressin-regulated water reabsorption	Organismal Systems; Excretory System	3		3	1	3		3	3	3
04960	Aldosterone-regulated sodium reabsorption	Organismal Systems; Excretory System	2		2	2	1		2	2	2
04961	Endocrine and other factor-regulated calcium reabsorption	Organismal Systems; Excretory System	3		3	2	1		2	3	3
04964	Proximal tubule bicarbonate reclamation	Organismal Systems; Excretory System	1		1	1	6		1	1	1
04966	Collecting duct acid secretion	Organismal Systems; Excretory System	9		9	7	6		9	8	9
04724	Glutamatergic synapse	Organismal Systems; Nervous System	3		3	1	2		3	2	3
04727	GABAergic synapse	Organismal Systems; Nervous System	4		4	1	3		4	3	4
04725	Cholinergic synapse	Organismal Systems; Nervous System	5		5	3	4		5	3	5
04728	Dopaminergic synapse	Organismal Systems; Nervous System	8		8	4	4		8	3	8
04726	Serotonergic synapse	Organismal Systems; Nervous System	4		4	2	3		4	3	4
04720	Long-term potentiation	Organismal Systems; Nervous System	5		5	4	4		5	3	5
04730	Long-term depression	Organismal Systems; Nervous System	2		2	2	2		2	2	2
04723	Retrograde endocannabinoid signaling	Organismal Systems; Nervous System	3		3	1	2		3	2	3
04721	Synaptic vesicle cycle	Organismal Systems; Nervous System	14		14	11	9		13	12	14
04722	Neurotrophin signaling pathway	Organismal Systems; Nervous System	8		8	7	7		8	4	8
04744	Phototransduction	Organismal Systems; Sensory System	3		3	1	1		3	0	3
04745	Phototransduction - fly	Organismal Systems; Sensory System	3		3	3	3		3	1	3
04740	Olfactory transduction	Organismal Systems; Sensory System	4		4	3	4		4	2	4
04742	Taste transduction	Organismal Systems; Sensory System	2		2	0	1		2	1	2
04320	Dorso-ventral axis formation	Organismal Systems; Development	1		1	1	1		1	1	1
04360	Axon guidance	Organismal Systems; Development	5		5	4	3		5	3	5
04380	Osteoclast differentiation	Organismal Systems; Development	2		2	2	2		2	2	2
04711	Circadian rhythm - fly	Organismal Systems; Environmental Adaptation	1		1	0	0		1	0	1
04626	Plant-pathogen interaction	Organismal Systems; Environmental Adaptation	2		2	2	2		2	1	2
05200	Pathways in cancer	Human Diseases; Cancers	9		8	6	6		8	6	8
05210	Colorectal cancer	Human Diseases; Cancers	4		4	3	3		4	3	4
05212	Pancreatic cancer	Human Diseases; Cancers	3		3	3	3		3	2	3
05214	Glioma	Human Diseases; Cancers	5		4	4	4		4	2	4
05216	Thyroid cancer	Human Diseases; Cancers	1		1	1	1		1	1	1
05221	Acute myeloid leukemia	Human Diseases; Cancers	3		2	2	2		2	2	2
05220	Chronic myeloid leukemia	Human Diseases; Cancers	2		2	2	2		2	2	2
05217	Basal cell carcinoma	Human Diseases; Cancers	1		1	0	0		1	0	1
05218	Melanoma	Human Diseases; Cancers	2		2	2	2		2	2	2
05211	Renal cell carcinoma	Human Diseases; Cancers	3		3	3	3		3	2	3
05219	Bladder cancer	Human Diseases; Cancers	1		1	1	1		1	1	1
05215	Prostate cancer	Human Diseases; Cancers	5		4	3	3		4	3	4
05213	Endometrial cancer	Human Diseases; Cancers	4		4	3	2		4	3	4
05222	Small cell lung cancer	Human Diseases; Cancers	2		2	1	2		2	2	2
05223	Non-small cell lung cancer	Human Diseases; Cancers	2		2	2	2		2	2	2
05322	Systemic lupus erythematosus	Human Diseases; Immune Diseases	5		5	5	4		5	2	5
05323	Rheumatoid arthritis	Human Diseases; Immune Diseases	10		10	8	7		10	8	10
05010	Alzheimer's disease	Human Diseases; Neurodegenerative Diseases	22		22	17	14		22	15	21
05012	Parkinson's disease	Human Diseases; Neurodegenerative Diseases	17		17	13	10		17	12	16
05014	Amyotrophic lateral sclerosis (ALS)	Human Diseases; Neurodegenerative Diseases	3		3	2	2		3	3	2
05016	Huntington's disease	Human Diseases; Neurodegenerative Diseases	22		22	17	12		22	15	21
05020	Prion diseases	Human Diseases; Neurodegenerative Diseases	4		4	3	4		4	4	4
05030	Cocaine addiction	Human Diseases; Substance Dependence	1		1	0	1		1	1	1
05031	Amphetamine addiction	Human Diseases; Substance Dependence	4		4	3	3		4	2	4
05032	Morphine addiction	Human Diseases; Substance Dependence	4		4	0	1		4	1	4
05410	Hypertrophic cardiomyopathy (HCM)	Human Diseases; Cardiovascular Diseases	2		2	2	1		2	2	2
05412	Arrhythmogenic right ventricular cardiomyopathy (ARVC)	Human Diseases; Cardiovascular Diseases	2		2	2	1		2	2	2
05414	Dilated cardiomyopathy (DCM)	Human Diseases; Cardiovascular Diseases	2		2	1	2		2	2	2
05416	Viral myocarditis	Human Diseases; Cardiovascular Diseases	2		2	2	2		2	2	2
04940	Type I diabetes mellitus	Human Diseases; Endocrine and Metabolic Diseases	1		1	1	1		1	1	1
04930	Type II diabetes mellitus	Human Diseases; Endocrine and Metabolic Diseases	2		1	1	1		1	1	1
05110	Vibrio cholerae infection	Human Diseases; Infectious Diseases	12		12	9	9		12	10	12
05120	Epithelial cell signaling in Helicobacter pylori infection	Human Diseases; Infectious Diseases	11		11	9	8		11	8	11
05130	Pathogenic Escherichia coli infection	Human Diseases; Infectious Diseases	4		4	4	4		4	3	4
05132	Salmonella infection	Human Diseases; Infectious Diseases	4		4	4	4		4	2	4
05131	Shigellosis	Human Diseases; Infectious Diseases	5		5	4	4		5	2	5
05133	Pertussis	Human Diseases; Infectious Diseases	4		4	4	3		4	3	4
05134	Legionellosis	Human Diseases; Infectious Diseases	6		6	6	6		6	3	6
05152	Tuberculosis	Human Diseases; Infectious Diseases	11		11	10	10		10	6	11
05100	Bacterial invasion of epithelial cells	Human Diseases; Infectious Diseases	6		6	5	3		5	4	6
05166	HTLV-I infection	Human Diseases; Infectious Diseases	7		7	5	6		7	5	7
05162	Measles	Human Diseases; Infectious Diseases	5		5	3	4		5	4	5
05164	Influenza A	Human Diseases; Infectious Diseases	9		9	6	6		9	6	9
05160	Hepatitis C	Human Diseases; Infectious Diseases	4		4	2	3		4	3	4
05168	Herpes simplex infection	Human Diseases; Infectious Diseases	5		5	5	3		5	4	5
05169	Epstein-Barr virus infection	Human Diseases; Infectious Diseases	18		18	13	13		18	11	18
05146	Amoebiasis	Human Diseases; Infectious Diseases	2		2	0	1		2	1	2
05145	Toxoplasmosis	Human Diseases; Infectious Diseases	3		3	3	3		3	3	3
05140	Leishmaniasis	Human Diseases; Infectious Diseases	1		1	1	1		1	1	1
05142	Chagas disease (American trypanosomiasis)	Human Diseases; Infectious Diseases	3		3	3	3		3	3	3
