# Supplementary material for: RNA-Seq Based Identification of Candidate Parasitism Genes of Cereal Cyst Nematode (Heterodera avenae) during Incompatible Infection to Aegilops variabilis
Source: PLoS One. 2015 Oct 30;10(10):e0141095. doi: 10.1371/journal.pone.0141095 (PMC4627824; doi:10.1371/journal.pone.0141095)
Supplement: S8 Table — (XLSX) [file pone.0141095.s013.xlsx]

## Sheet: Profile 0
Selected	Weight	GeneID	SPOT	30 hpi	3 dpi	9 dpi
	1	UNIGENE93172_1	ID_0	0	-4.24	-5.49
	1	UNIGENE111607_1	ID_1	0	-4.49	-5.76
	1	UNIGENE107523_1	ID_3	0	-3.76	-4.68
	1	UNIGENE69596_1	ID_6	0	-2.82	-3.72
	1	UNIGENE67162_1	ID_7	0	-3.41	-4.38
	1	UNIGENE34375_1	ID_9	0	-3.08	-4.49
	1	UNIGENE20294_1	ID_10	0	-3.36	-4.41
	1	UNIGENE69180_1	ID_12	0	-3.21	-4.17
	1	UNIGENE83895_1	ID_14	0	-3.64	-4.44
	1	UNIGENE38728_1	ID_17	0	-3.05	-3.93
	1	UNIGENE43907_1	ID_19	0	-3.53	-4.58
	1	UNIGENE70699_1	ID_20	0	-3.8	-5.25
	1	UNIGENE111176_1	ID_24	0	-3.07	-3.96
	1	UNIGENE71123_1	ID_25	0	-2.95	-3.59
	1	UNIGENE87494_1	ID_31	0	-3.46	-5.42
	1	UNIGENE111055_1	ID_40	0	-3.27	-4.1
	1	UNIGENE68967_1	ID_46	0	-3.49	-5.05
	1	UNIGENE75951_1	ID_47	0	-3.64	-4.79
	1	UNIGENE75998_1	ID_48	0	-3.17	-4.38
	1	UNIGENE71058_1	ID_49	0	-3.25	-4
	1	UNIGENE69027_1	ID_50	0	-3.55	-4.41
	1	UNIGENE73220_1	ID_51	0	-2.83	-4.07
	1	UNIGENE53226_1	ID_52	0	-2.67	-4.37
	1	UNIGENE94683_1	ID_53	0	-3.34	-5.11
	1	UNIGENE13825_1	ID_56	0	-3.12	-3.94
	1	UNIGENE36599_1	ID_57	0	-3.52	-4.44
	1	UNIGENE83728_1	ID_61	0	-3.32	-4.17
	1	UNIGENE76078_1	ID_63	0	-3.67	-5.23
	1	UNIGENE29537_1	ID_64	0	-3.13	-4.19
	1	UNIGENE82006_1	ID_65	0	-3.63	-4.6
	1	UNIGENE5827_1	ID_67	0	-3.43	-4.4
	1	UNIGENE61702_1	ID_68	0	-3.02	-4.8
	1	UNIGENE46630_1	ID_69	0	-3.11	-4.08
	1	UNIGENE75966_1	ID_71	0	-3.56	-4.85
	1	UNIGENE82149_1	ID_72	0	-3.67	-4.49
	1	UNIGENE90937_1	ID_74	0	-2.91	-3.87
	1	UNIGENE75958_1	ID_75	0	-2.9	-4.32
	1	UNIGENE34966_1	ID_77	0	-3.11	-5.08
	1	UNIGENE16825_1	ID_82	0	-3.85	-5.01
	1	UNIGENE35045_1	ID_88	0	-3.21	-4.69
	1	UNIGENE34318_1	ID_93	0	-2.52	-3.94
	1	UNIGENE42686_1	ID_95	0	-3.46	-5.41
	1	UNIGENE13804_1	ID_98	0	-3.3	-4.76
	1	UNIGENE70903_1	ID_105	0	-2.7	-4.25
	1	UNIGENE65267_1	ID_107	0	-3.58	-5.15
	1	UNIGENE34603_1	ID_111	0	-3.41	-4.23
	1	UNIGENE74977_1	ID_112	0	-3.02	-3.8
	1	UNIGENE76101_1	ID_113	0	-2.89	-4.07
	1	UNIGENE104893_1	ID_115	0	-3.26	-4.02
	1	UNIGENE95403_1	ID_116	0	-3.17	-4.14
	1	UNIGENE60638_1	ID_122	0	-3.75	-5.74
	1	UNIGENE35942_1	ID_125	0	-3.32	-4.29
	1	UNIGENE61181_1	ID_129	0	-3.56	-4.52
	1	UNIGENE81704_1	ID_132	0	-3.42	-4.4
	1	UNIGENE31599_1	ID_135	0	-2.71	-3.84
	1	UNIGENE1831_1	ID_138	0	-4.1	-5.09
	1	UNIGENE61591_1	ID_141	0	-3.23	-4.78
	1	UNIGENE58623_1	ID_145	0	-2.87	-4.43
	1	UNIGENE61519_1	ID_147	0	-2.45	-4.12
	1	UNIGENE76240_1	ID_148	0	-3.28	-4.68
	1	UNIGENE91012_1	ID_151	0	-2.42	-2.96
	1	UNIGENE95731_1	ID_152	0	-4.42	-5.37
	1	UNIGENE107298_1	ID_154	0	-2.98	-4.41
	1	UNIGENE104977_1	ID_160	0	-3.48	-4.45
	1	UNIGENE60037_1	ID_167	0	-3.84	-4.8
	1	UNIGENE79259_1	ID_168	0	-2.26	-2.96
	1	UNIGENE4553_1	ID_170	0	-3.56	-5.56
	1	UNIGENE113503_1	ID_173	0	-3.17	-4.13
	1	UNIGENE104445_1	ID_184	0	-2.87	-4.02
	1	UNIGENE78775_1	ID_185	0	-3.81	-4.77
	1	UNIGENE75215_1	ID_190	0	-3.17	-4.45
	1	UNIGENE98988_1	ID_194	0	-3.64	-4.62
	1	UNIGENE60515_1	ID_195	0	-3.21	-4.17
	1	UNIGENE70977_1	ID_205	0	-3.93	-5.91
	1	UNIGENE90125_1	ID_217	0	-3.52	-4.48
	1	UNIGENE62812_1	ID_220	0	-3.12	-4.66
	1	UNIGENE44451_1	ID_222	0	-1.8	-2.78
	1	UNIGENE48704_1	ID_223	0	-2.59	-4.14
	1	UNIGENE110213_1	ID_225	0	-2.58	-3.55
	1	UNIGENE83524_1	ID_227	0	-2.64	-4.33
	1	UNIGENE91890_1	ID_234	0	-3.5	-5.46
	1	UNIGENE114140_1	ID_237	0	-2.87	-4.41
	1	UNIGENE17680_1	ID_238	0	-3.37	-4.94
	1	UNIGENE25270_1	ID_242	0	-2.71	-4.26
	1	UNIGENE52700_1	ID_243	0	-3.17	-4.15
	1	UNIGENE63420_1	ID_247	0	-3.41	-4.97
	1	UNIGENE81235_1	ID_250	0	-3.24	-4.21
	1	UNIGENE109517_1	ID_252	0	-3.33	-4.86
	1	UNIGENE53635_1	ID_254	0	-3.54	-5.08
	1	UNIGENE78308_1	ID_255	0	-3.08	-4.07
	1	UNIGENE70978_1	ID_300	0	-2.48	-3.25
	1	UNIGENE37586_1	ID_302	0	-2.9	-3.87
	1	UNIGENE79546_1	ID_306	0	-2.81	-3.79
	1	UNIGENE58213_1	ID_319	0	-2.58	-3.55
	1	UNIGENE63174_1	ID_324	0	-2.46	-3.43
	1	UNIGENE85680_1	ID_354	0	-2.32	-3.29
	1	UNIGENE79683_1	ID_355	0	-1.99	-2.96
	1	UNIGENE91618_1	ID_383	0	-1.74	-2.71
	1	UNIGENE57716_1	ID_388	0	-2.45	-3.44
	1	UNIGENE77957_1	ID_392	0	-2.09	-3.06
	1	UNIGENE86242_1	ID_400	0	-2.73	-4.31
	1	UNIGENE117428_1	ID_414	0	-1.8	-2.76
	1	UNIGENE113685_1	ID_425	0	-2.58	-3.56
	1	UNIGENE58177_1	ID_475	0	-2.12	-2.66
	1	UNIGENE95866_1	ID_504	0	-1.58	-2.54

## Sheet: Profile 4
Selected	Weight	GeneID	SPOT	30 hpi	3 dpi	9 dpi
	1	UNIGENE50196_1	ID_2	0	-3.61	-3.98
	1	UNIGENE73385_1	ID_4	0	-3.8	-4.5
	1	UNIGENE68811_1	ID_5	0	-4.81	-5.26
	1	UNIGENE38116_1	ID_8	0	-3.29	-3.81
	1	UNIGENE73503_1	ID_11	0	-3.7	-3.34
	1	UNIGENE42918_1	ID_15	0	-3.59	-3.87
	1	UNIGENE22904_1	ID_16	0	-3.9	-4.04
	1	UNIGENE70573_1	ID_18	0	-4.64	-3.69
	1	UNIGENE83687_1	ID_21	0	-2.92	-3.22
	1	UNIGENE46761_1	ID_22	0	-3.68	-3.38
	1	UNIGENE4921_1	ID_23	0	-3.66	-3.63
	1	UNIGENE30600_1	ID_26	0	-5.13	-4.68
	1	UNIGENE30090_1	ID_27	0	-4.5	-4.47
	1	UNIGENE42145_1	ID_28	0	-4.25	-4.05
	1	UNIGENE26053_1	ID_29	0	-4.72	-4.68
	1	UNIGENE68651_1	ID_30	0	-4.69	-4.07
	1	UNIGENE70966_1	ID_32	0	-4.62	-4.36
	1	UNIGENE84278_1	ID_33	0	-3.2	-3.53
	1	UNIGENE28048_1	ID_34	0	-4.51	-4.12
	1	UNIGENE97633_1	ID_35	0	-3.86	-4.26
	1	UNIGENE94774_1	ID_36	0	-4	-4.26
	1	UNIGENE110256_1	ID_37	0	-3.45	-3.77
	1	UNIGENE70700_1	ID_39	0	-3.61	-3.43
	1	UNIGENE34842_1	ID_41	0	-3.81	-3.91
	1	UNIGENE34651_1	ID_42	0	-4.01	-4.39
	1	UNIGENE39210_1	ID_44	0	-3.27	-3.58
	1	UNIGENE13868_1	ID_45	0	-3.61	-3.18
	1	UNIGENE35916_1	ID_55	0	-3.94	-4.63
	1	UNIGENE75905_1	ID_58	0	-4.41	-4.16
	1	UNIGENE84478_1	ID_59	0	-4.1	-4.08
	1	UNIGENE86507_1	ID_60	0	-4.01	-4.2
	1	UNIGENE70572_1	ID_62	0	-3.88	-4.07
	1	UNIGENE60046_1	ID_66	0	-4.72	-4.69
	1	UNIGENE38560_1	ID_70	0	-3.58	-3.77
	1	UNIGENE81217_1	ID_76	0	-3.73	-3.11
	1	UNIGENE69457_1	ID_78	0	-3.73	-3.7
	1	UNIGENE69790_1	ID_80	0	-4.71	-5.65
	1	UNIGENE76179_1	ID_81	0	-3.64	-4.31
	1	UNIGENE84807_1	ID_83	0	-3.96	-3.46
	1	UNIGENE97939_1	ID_85	0	-3.46	-4.01
	1	UNIGENE61056_1	ID_89	0	-4.13	-3.77
	1	UNIGENE60813_1	ID_90	0	-3.87	-3.51
	1	UNIGENE36258_1	ID_91	0	-3.87	-4.57
	1	UNIGENE22189_1	ID_92	0	-3.63	-3.6
	1	UNIGENE98015_1	ID_94	0	-3.85	-3.3
	1	UNIGENE4430_1	ID_97	0	-3.93	-3.58
	1	UNIGENE60820_1	ID_99	0	-4.5	-5.45

## Sheet: Profile 3
Selected	Weight	GeneID	SPOT	30 hpi	3 dpi	9 dpi
	1	UNIGENE104308_1	ID_73	0	-2.48	-4.77
	1	UNIGENE28034_1	ID_79	0	-2.37	-4.1
	1	UNIGENE81638_1	ID_84	0	-2.63	-4.83
	1	UNIGENE4376_1	ID_86	0	-2.94	-5.33
	1	UNIGENE46497_1	ID_87	0	-2.68	-4.65
	1	UNIGENE78969_1	ID_96	0	-2.59	-5.14
	1	UNIGENE44527_1	ID_108	0	-2.93	-5.47
	1	UNIGENE34910_1	ID_114	0	-2.49	-4.45
	1	UNIGENE63481_1	ID_117	0	-2.37	-4.92
	1	UNIGENE78898_1	ID_119	0	-3.42	-5.98
	1	UNIGENE94716_1	ID_164	0	-2.27	-4.82
	1	UNIGENE37305_1	ID_193	0	-2.88	-5.17
	1	UNIGENE79308_1	ID_207	0	-3.14	-5.45
	1	UNIGENE87206_1	ID_214	0	-1.47	-2.61
	1	UNIGENE99298_1	ID_241	0	-2.26	-4.53
	1	UNIGENE95711_1	ID_343	0	-1.74	-3.28
	1	UNIGENE58375_1	ID_344	0	-1.38	-2.67
	1	UNIGENE103841_1	ID_384	0	-1.87	-3.42
	1	UNIGENE72701_1	ID_410	0	-1.81	-3.8

## Sheet: Profile 2
Selected	Weight	GeneID	SPOT	30 hpi	3 dpi	9 dpi
	1	UNIGENE58141_1	ID_422	0	-0.68	-2.97
	1	UNIGENE54940_1	ID_472	0	-0.58	-1.54
	1	UNIGENE71987_1	ID_525	0	-0.58	-1.56

## Sheet: Profile 1
Selected	Weight	GeneID	SPOT	30 hpi	3 dpi	9 dpi
	1	UNIGENE96487_1	ID_104	0	-5.51	-3.48
	1	UNIGENE61447_1	ID_110	0	-4.3	-3.04
	1	UNIGENE86552_1	ID_130	0	-4.92	-2.55
	1	UNIGENE78986_1	ID_131	0	-5.95	-3.95
	1	UNIGENE48722_1	ID_133	0	-5.7	-3.34
	1	UNIGENE73816_1	ID_140	0	-5.44	-2.39
	1	UNIGENE79545_1	ID_150	0	-5.82	-4.19
	1	UNIGENE95233_1	ID_157	0	-3.71	-2.21
	1	UNIGENE44638_1	ID_171	0	-4.58	-2.55
	1	UNIGENE98265_1	ID_199	0	-3.52	-2.49
	1	UNIGENE61691_1	ID_235	0	-5.39	-3.04
	1	UNIGENE51605_1	ID_258	0	-3.59	-2.55
	1	UNIGENE87393_1	ID_265	0	-4.19	-2.81
	1	UNIGENE48653_1	ID_294	0	-3.7	-2.67
	1	UNIGENE90105_1	ID_315	0	-3.47	-2.43
	1	UNIGENE89278_1	ID_323	0	-3.68	-2.08
	1	UNIGENE86017_1	ID_353	0	-3.8	-2.18
	1	UNIGENE97020_1	ID_385	0	-3.57	-2.55
	1	UNIGENE72425_1	ID_407	0	-3.72	-2.67
	1	UNIGENE113694_1	ID_492	0	-2.33	-1.29
	1	UNIGENE48225_1	ID_541	0	-2.58	-0.96

## Sheet: Profile 5
Selected	Weight	GeneID	SPOT	30 hpi	3 dpi	9 dpi
	1	UNIGENE90831_1	ID_13	0	-3.28	-0.4
	1	UNIGENE55357_1	ID_38	0	-4	0.02
	1	UNIGENE63344_1	ID_54	0	-4.16	-0.53
	1	UNIGENE49026_1	ID_477	0	-2.32	-0.29
	1	UNIGENE54501_1	ID_500	0	-2.32	-0.29

## Sheet: Profile 11
Selected	Weight	GeneID	SPOT	30 hpi	3 dpi	9 dpi
	1	UNIGENE78791_1	ID_622	0	2.83	2.38
	1	UNIGENE51944_1	ID_623	0	2.01	2.05

## Sheet: Profile 7
Selected	Weight	GeneID	SPOT	30 hpi	3 dpi	9 dpi
	1	UNIGENE84170_1	ID_582	0	0.33	-1.94

## Sheet: Profile 12
Selected	Weight	GeneID	SPOT	30 hpi	3 dpi	9 dpi
	1	UNIGENE86385_1	ID_585	0	0.58	1.03

## Sheet: Profile 9
Selected	Weight	GeneID	SPOT	30 hpi	3 dpi	9 dpi
	1	UNIGENE52751_1	ID_470	0	1.93	-1.29
	1	UNIGENE103007_1	ID_579	0	0.58	-0.97

[truncated: 3 more sheets: Profile 14, Profile 10 , Profile 8 ]
