# Supplementary material for: RNA-Seq Based Identification of Candidate Parasitism Genes of Cereal Cyst Nematode (Heterodera avenae) during Incompatible Infection to Aegilops variabilis
Source: PLoS One. 2015 Oct 30;10(10):e0141095. doi: 10.1371/journal.pone.0141095 (PMC4627824; doi:10.1371/journal.pone.0141095)
Supplement: S9 Table — (XLS) [file pone.0141095.s014.xls]

## Sheet: PPI
S9 Table Selected Proteins used in PPI Network analysis.
Protein name	Protein Description
ahcy-1	K02F2.2 encodes the C. elegans S-adenosylhomocysteine hydrolase (SAHH) ortholog. by homology, the product of K02F2.2 is predicted to catalyze the hydrolysis of S-adenosyl-L-homocysteine to adenosine and L-homocysteine. loss of K02F2.2 activity via RNAi results in embryonic and larval lethality, abnormal body morphology, sick animals, and uncoordinated locomotion. Northern blot analyses indicate t…
alh-8	alh-8 is orthologous to the human gene METHYLMALONATE-SEMIALDEHYDE DEHYDROGENASE (ALDH6A1. OMIM-603178), which when mutated leads to MMSDH deficiency. [Source- WormBase]; Plays a role in valine and pyrimidine metabolism. Binds fatty acyl-CoA (By similarity) (523 aa)
apl-1	apl-1 encodes two almost identical isoforms orthologous to human APP (OMIM-104760, mutated in familial Alzheimer disease or cerebroarterial amyloidosis), APLP1 (OMIM-104775), and APLP2 (OMIM-104776). although native APL-1 is predicted to be membrane-bound until proteolytically cleaved, neuronal expression of a partial N-terminal extracellular region of APL-1 alone, containing either the E1 or the…
B0272.3	B0272.3 encodes a 3-hydroxyacyl-CoA dehydrogenase. by homology, the product of B0272.3 is predicted to function in mitochondrial fatty acid metabolism by catalyzing the NAD+-dependent oxidation of short-chain hydroxyacyl CoAs. large-scale expression studies indicate that B0272.3 is widely expressed. [Source- WormBase] (309 aa)
B0491.7	B0491.7 encodes a putative diphthine synthase orthologous to S. cerevisiae DPH5. DPH5 is an S-adenosylmethionine-EF-2 methyltransferase required for the enzymatic conversion of 3-amino-3-carboxypropyl-histidine to diphthine. DPH5 adds at least the last two of the three methyl groups present in diphthine, and is homologous to bacterial AdoMet-uroporphyrinogen III methyltransferases. [Source- WormB…
C05G5.4	Probable succinyl-CoA ligase [GDP-forming] subunit alpha, mitochondrial; EC=6.2.1.4; Succinyl-CoA synthetase subunit alpha; SCS-alpha; Flags- Precursor; (322 aa)
C08H9.1	Uncharacterized serine carboxypeptidase C08H9.1; EC=3.4.16.-; (505 aa)
C09D4.1	Uncharacterized MFS-type transporter C09D4.1; (586 aa)
C11E4.1	Glutathione peroxidase; (223 aa)
C34B2.10	C34B2.10 encodes a signal peptidase homologous to the 12-kDa subunit (SP12) of the endoplasmic reticulum (ER) signal peptidase. C34B2.10 reporter fusion proteins, commonly referred to as SP12 reporter fusions, localize to the endoplasmic reticulum, and are frequently used as a molecular marker for the ER. [Source- WormBase]; Microsomal signal peptidase is a membrane-bound endoproteinase that remo…
C37A2.7.1	60S acidic ribosomal protein P2;; Plays an important role in the elongation step of protein synthesis (107 aa)
C37E2.1	Probable isocitrate dehydrogenase [NAD] subunit beta, mitochondrial; EC=1.1.1.41; Isocitric dehydrogenase; NAD(+)-specific ICDH; Flags- Precursor; (379 aa)
cab-1	Novel protein which has a C-terminal motif weakly homologous to mouse NPDC-1 and is involved in synaptic regulation. it is expressed in various neurons including ventral cord and tail ganglion neurons. it physically interacts with AEX-3, which is a guanine nucleotide exchange factor for the Rab3 GTPase. [Source- WormBase] (425 aa)
cah-4	cah-4 encodes a carbonic anhydrase homolog, which is rather divergent from other such homologs in C. elegans (with at most 38% identity to any other carbonic anhydrase, in or out of C. elegans). it is individually dispensable for viability and for grossly normal postembryonic morphology, and thus may have a more subtle biological function than the basic cytoprotective functions expected for carbo…
cchl-1	Probable cytochrome c-type heme lyase; CCHL; EC=4.4.1.17; Holocytochrome-c-type synthase;; Links covalently the heme group to the apoprotein of cytochrome c (By similarity) (280 aa)
cdc-37	Probable Hsp90 co-chaperone cdc37; Hsp90 chaperone protein kinase-targeting subunit; Cell division cycle-related protein 37;; Co-chaperone that binds to numerous kinases and promotes their interaction with the Hsp90 complex, resulting in stabilization and promotion of their activity (By similarity) (403 aa)
CEZF	zfp-1 encodes a leucine zipper, zinc finger, and PHD/LAP domain (plant homeodomain/leukemia-associated protein)-containing protein homologous to human AF10 (OMIM-602409, which is involved in chromosomal translocations associated with acute leukemia). loss of zfp-1 activity via RNA-mediated interference (RNAi) results in suppression of RNAi, suggesting that ZFP-1 plays a role in gene silencing. ba…
cks-1	A homolog of Cks/Suc1, a highly conserved member of the eukaryotic cell cycle machinery that affects both meiosis and mitosis and has a role in the inactivation of the M-phase promoting factor (MPF) during early embryogenesis. [Source- WormBase]; Binds to the catalytic subunit of the cyclin dependent kinases and is essential for their biological function (By similarity). Has a role in the exit fr…
cmd-1	cmd-1 encodes a putative homolog of calmodulin 1 that affects growth rate and fertility. [Source- WormBase]; Calmodulin mediates the control of a large number of enzymes and other proteins by Ca(2+). Among the enzymes to be stimulated by the calmodulin-Ca(2+) complex are a number of protein kinases and phosphatases (149 aa)
cpn-2	cpn-2 encodes a calponin homolog, more similar to the calponin paralogs transgelin (SM22 alpha) or neuronal protein NP25 than to calponin per se. [Source- WormBase] (203 aa)
cpr-1	cpr-1 encodes a cysteine protease of the cathepsin B-like cysteine protease family. cpr-1 appears to be required for embryogenesis. cpr-1 is specifically expressed in the gut of all stages except the embryo and around developing embryos in the gonad. expression of cpr-1 is regulated by three promoter GATA motifs. [Source- WormBase]; Thiol protease. Has a role as a digestive enzyme (329 aa)
cyn-6	cyn-6 encodes a cyclophilin most similar to human secreted cyclophilin type B isoforms that is functional when expressed in E. coli. it is expressed in the intestine. [Source- WormBase]; PPIases accelerate the folding of proteins. It catalyzes the cis-trans isomerization of proline imidic peptide bonds in oligopeptides (201 aa)
D1005.1	Probable ATP-citrate synthase; EC=2.3.3.8; ATP-citrate (pro-S-)-lyase; Citrate cleavage enzyme;; ATP-citrate synthase is the primary enzyme responsible for the synthesis of cytosolic acetyl-CoA in many tissues (By similarity) (1106 aa)
daf-21	daf-21 encodes a member of the Hsp90 family of molecular chaperones. DAF-21 activity is required for larval development, negative regulation of dauer larva formation, and a number of specific chemosensory behaviors, such as the response to chemicals and odorants detected by the ASE and AWC sensory neurons. a daf-21 sensory defect can be rescued by a cyclic GMP analogue, suggesting that, in regula…
dhs-6	The dhs-6 locus is predicted to encode four transcripts derived from alternative splicing and alternative transcriptional initiation sites. the longest transcript is predicted to encode a member of the eukaryotic translation initiation factor family within its amino-terminal end, and is a member of both the SCP-2 sterol transfer family and short-chain dehydrogenase-reductase families within its c…
egl-4	egl-4 encodes a cyclic GMP-dependent protein kinase that may act through the TGF-beta signaling pathway to relay sensory cues that modulate chemosensory behavior, dauer formation, foraging, egg laying, body size, and endoreduplication in response to dietary restriction. egl-4 is also required for lethargus, a sleep-like state that is induced before each of the four larval molts. in addition, gene…
enol-1	T21B10.2 is orthologous to human ENOLASE 1 (also CRYSTALLIN, TAU. ENO1. OMIM-172430), which when mutated leads to spherocytic red cell enolase deficiency. [Source- WormBase] (465 aa)
exc-4	exc-4 encodes a highly conserved member of the chloride intracellular channel (CLIC) family of anion channels. EXC-4 is required during early stages of excretory cell tubulogenesis and appears also to play a role in vulval and seam cell development, which subsequently affects viability, fertility, and locomotion. EXC-4 is localized to the apical/lumenal membrane of the excretory cell and is also …
F17C11.9	Probable elongation factor 1-gamma; EF-1-gamma; eEF-1B gamma;; Probably plays a role in anchoring the complex to other cellular components (398 aa)
F21F3.1	Probable peptidyl-alpha-hydroxyglycine alpha-amidating lyase F21F3.1; EC=4.3.2.5; Probable peptidylamidoglycolate lyase; PAL; Flags- Precursor;; Probable lyase that catalyzes an essential reaction in C-terminal alpha-amidation of peptides. Mediates the dismutation of the unstable peptidyl(2-hydroxyglycine) intermediate to glyoxylate and the corresponding desglycine peptide amide. C- terminal amid…
F25H2.5	Nucleoside diphosphate kinase; EC=2.7.4.6; (153 aa)
F46E10.10	Malate dehydrogenase; EC=1.1.1.37; (336 aa)
F46F11.1	Inositol hexakisphosphate and diphosphoinositol-pentakisphosphate kinase; EC=2.7.4.21; EC=2.7.4.24; InsP6 and PP-IP5 kinase;; Bifunctional inositol kinase that catalyzes the formation of diphosphoinositol pentakisphosphate (InsP7 or PP- InsP5) and bi-diphosphoinositol tetrakisphosphate (InsP8 or PP2- InsP4). Converts inositolitol hexakisphosphate (InsP6) to InsP7. Also able to convert InsP7 to In…
F46H5.3	Probable arginine kinase F46H5.3; AK; EC=2.7.3.3; (396 aa)
F55C5.8	Probable signal recognition particle 68 kDa protein; SRP68;; Signal-recognition-particle assembly has a crucial role in targeting secretory proteins to the rough endoplasmic reticulum membrane. SRP68 binds the 7S RNA, SRP72 binds to this complex subsequently. This ribonucleoprotein complex might interact directly with the docking protein in the ER membrane and possibly participate in the elongati…
fib-1	rRNA 2'-O-methyltransferase fibrillarin; EC=2.1.1.-;; Involved in pre-rRNA processing. Utilizes the methyl donor S-adenosyl-L-methionine to catalyze the site-specific 2'- hydroxyl methylation of ribose moieties in pre-ribosomal RNA. Site specificity is provided by a guide RNA that base pairs with the substrate. Methylation occurs at a characteristic distance from the sequence involved in base pai…
flp-14	flp-14 encodes four copies of a single FMRFamide-related short peptide neurotransmitter. FLP-14 can increase pharyngeal action potential frequency, although its exact role in C. elegans neurotransmission is not yet clear. [Source- WormBase]; FMRFamides and FMRFamide-like peptides are neuropeptides. KHEYLRF-amide has an excitatory effect on dissected pharyngeal myogenic muscle system (143 aa)
frs-2	Phenylalanyl-tRNA synthetase beta chain; EC=6.1.1.20; Phenylalanine--tRNA ligase beta chain; PheRS; (591 aa)
glb-5	glb-5 encodes, by alternative splicing, two isoforms of a globin with no obvious function in mass RNAi assays. glb-5 expression is induced by anoxia in a HIF-1 dependent manner, although glb-5 is also paradoxically upregulated in a hif-1 mutant background. [Source- WormBase] (476 aa)
gmd-2	gmd-2 encodes one of two C. elegans GDP-mannose dehydratases. in vitro, and when coexpressed with GER-1, GMD-2 catalyzes the formation of GDP-fucose from GDP-mannose. gmd-2 transcripts are generally present throughout larval and adult stages. [Source- WormBase]; Conversion of GDP-D-mannose to GDP-4-keto-6-D- deoxymannose (382 aa)
gpd-2	gpd-2 encodes one of four C. elegans glyceraldehyde-3-phosphate dehydrogenases (GAPDHs). by homology, GPD-2 is predicted to reversibly catalyze the oxidation and phosphorylation of glyceraldehyde-3-phosphate to 1,3-diphosphoglycerate during glycolysis. in C. elegans, GPD-2 and GPD-3 constitute the major GAPDH isoenzymes and are expressed at highest levels during postembryonic development, primari…
gska-3	Glycogen Synthase Kinase Alpha subunit family member (gska-3) (381 aa)
gst-10	gst-10 encodes a predicted glutathione S-transferase with similarity to human glutathione S-transferase P. [Source- WormBase]; Conjugation of reduced glutathione to a wide number of exogenous and endogenous hydrophobic electrophiles. Responsible for approximately one-third of 4-hydroxy-2-nonenal conjugation (210 aa)
his-7	his-12 encodes an H2A histone. his-12 is contained within the histone gene cluster HIS3. [Source- WormBase]; Core component of nucleosome. Nucleosomes wrap and compact DNA into chromatin, limiting DNA accessibility to the cellular machineries which require DNA as a template. Histones thereby play a central role in transcription regulation, DNA repair, DNA replication and chromosomal stability. DN…
hpd-1	hpd-1 encodes a putative 4-hydroxyphenylpyruvate dioxygenase required for normally short lifespan and for negative regulation of the dauer larval stage, with loss of hpd-1 function prolonging lifespan and promoting dauer formation. hpd-1 is a (perhaps evolutionarily conserved) target of transcriptional activation by DAF-16. HPD-1 is orthologous to human HPD (OMIM-609695, mutated in tyrosinemia ty…
iff-2	Eukaryotic translation initiation factor 5A-2; eIF-5A-2; Initiation factor five protein 2;; mRNA-binding protein involved in translation elongation. Has an important function at the level of mRNA turnover, probably acting downstream of decapping. Involved in actin dynamics and cell cycle progression, mRNA decay and probably in a pathway involved in stress response and maintenance of cell wall int…
ima-2	ima-2 encodes one of three C. elegans importin alpha proteins. IMA-2 is predicted to function as an adaptor protein that regulates import of nuclear proteins. during development, ima-2 activity is required for normal germline and embryonic mitoses, specifically for proper chromosome segregration and nuclear reassembly. IMA-2 expression is detected in germ cells, oocytes, and early embryonic cells…
imp-2	Intramembrane protease 2; EC=3.4.23.-;; May act as intramembrane protease (By similarity) (468 aa)
inf-1	inf-1 encodes a protein with high similarity to eukaryotic initiation factor 4A. [Source- WormBase]; ATP-dependent RNA helicase which is a subunit of the eIF4F complex involved in cap recognition and is required for mRNA binding to ribosome. In the current model of translation initiation, eIF4A unwinds RNA secondary structures in the 5'-UTR of mRNAs which is necessary to allow efficient binding o…
K01H12.1	K01H12.1 encodes a small protein conserved in diverse eukaryotes, with a CSL motif (a probable zinc finger, sometimes found associated with the N-terminal domain of DnaJ protein). K01H12.1 is probably a small subunit or ancillary protein of RNA polymerase II Elongator or of a hypothetical diphthamide synthase complex. K01H12.1 is orthologous to to mammalian DESR1 (diphtheria toxin and Pseudomonas…
K11H3.6	Ribosomal protein L36; (77 aa)
kin-2	kin-2 encodes a predicted regulatory subunit of a cAMP-dependent protein kinase that may act downstream of, or in parallel to, ric-8. [Source- WormBase] (376 aa)
ldh-1	ldh-1 is orthologous to the human gene LACTATE DEHYDROGENASE B (LDHB. OMIM-150100), which when mutated leads to lactate dehydrogenase-B deficiency. [Source- WormBase] (333 aa)
lec-6	lec-6 encodes a 'proto' type galectin (beta-galactosyl-binding lectin) containing a single carbohydrate recognition domain. by homology, LEC-6 may play roles in cell adhesion and aggregation, proliferation, or programmed cell death, but as loss of lec-6 activity via large-scale RNAi screens does not result in obvious abnormalities, the precise role of LEC-6 in C. elegans development and/or behavi…
let-721	The let-721 gene encodes an ortholog of the human gene SIMILAR TO ELECTRON-TRANSFERRING-FLAVOPROTEIN DEHYDROGENASE (ETFDH), which when mutated leads to glutaricaciduria type IIC (OMIM-231675). [Source- WormBase]; Accepts electrons from ETF and reduces ubiquinone (By similarity) (597 aa)
lgg-1	lgg-1 encodes the C. elegans ortholog of Saccharomyces cerevisiae Atg8p and mammalian MAP-LC3. by homology, LGG-1 is predicted to be required for the degradation of cellular components by autophagy. loss of lgg-1 function via RNAi indicates that, like several other C. elegans genes involved in autophagy, lgg-1 is essential for normal dauer morphogenesis and life-span extension. a GFP--LGG-1 repor…
lmp-1	lmp-1 encodes a protein with similarity to vertebrate lysosome-associated membrane proteins CD68, and appears to be the only protein in C. elegans that has a GYXX (phi) vertebrate lysosomal targeting sequence at its carboxy terminus. localized to the periphery of a large population of membrane bound organelles (granules) seen throughout the early embryos and restricted to the cells of the intesti…
lov-1	lov-1 encodes an ortholog of human PKD1 (OMIM-601313. mutated in autosomal dominant polycystic kidney disease) that is expressed in the ciliated sensory endings of three types of male-specific neurons and that is required for two aspects of male mating behavior- response to hermaphrodite contact and vulva location. LOV-1 acts with PKD-2. EGL-44 and EGL-46 regulate cell-specific expression of lov-…
mel-32	mel-32 encodes a serine hydroxymethyltransferase. by homology, MEL-32 is predicted to catalyze the biochemical reaction that converts serine to glycine and in the process transfers a methyl group to tetrahydrofolate and, thus, into the one-carbon pool used for a variety of cellular metabolic processes. in C. elegans MEL-32 activity is required maternally for embryonic development past the 100-cel…
mif-1	MIF (macrophage migration inhibitory factor) related family member (mif-1) (117 aa)
mog-1	The mog-1 gene encodes a DEAH helicase orthologous to the Drosophila CG1375/1405, the human PRP16, and the S. cerevisiae PRP16 proteins. [Source- WormBase]; Probable ATP-binding RNA helicase involved in pre-mRNA splicing (1131 aa)
ncs-2	Neuronal calcium sensor 2; NCS-2;; Neuronal calcium sensor, regulator of G protein-coupled receptor phosphorylation in a calcium dependent manner (190 aa)
ND1	NADH-ubiquinone oxidoreductase chain 1; EC=1.6.5.3; NADH dehydrogenase subunit 1;; Core subunit of the mitochondrial membrane respiratory chain NADH dehydrogenase (Complex I) that is believed to belong to the minimal assembly required for catalysis. Complex I functions in the transfer of electrons from NADH to the respiratory chain. The immediate electron acceptor for the enzyme is believed to be…
nhr-31	Nuclear hormone receptor family member nhr-31;; Orphan nuclear receptor (583 aa)
nsf-1	Vesicle-fusing ATPase; EC=3.6.4.6; N-ethylmaleimide-sensitive fusion protein; NEM-sensitive fusion protein; Vesicular-fusion protein NSF;; Required for vesicle-mediated transport. Catalyzes the fusion of transport vesicles within the Golgi cisternae. Is also required for transport from the endoplasmic reticulum to the Golgi stack. Seem to function as a fusion protein required for the delivery of …
nuc-1	The nuc-1 gene encodes a DNase II homolog similar to mammalian and Drosophila DNaseII enzymes and is required for DNA degradation during apoptosis as well as for degradation of dietary DNA during normal feeding. during apoptosis, NUC-1 functions in apoptotic cells at an intermediate stage of DNA degradation, after the killing step, but prior to cell-corpse engulfment. [Source- WormBase]; Hydrolyz…
odc-1	odc-1 encodes ornithine decarboxylase, the first enzyme of polyamine biosynthesis that catalyzes the conversion of ornithine to putrescine. ODC-1 is required for development when animals are deprived of exogenous polyamines, which are required for oogenesis and completion of embryogenesis. in addition,ODC-1 may contribute to male fertility. ODC-1 activity is detectable at all developmental stages…
odr-4	odr-4 encodes a novel type II membrane protein required for the localization of a subset of seven transmembrane domain odorant receptors, including ODR-10, to the cilia of olfactory neurons, it affects response to a subset of AWA- and AWC- mediated olfactory responses, and is required for social feeding of npr-1 mutant animals. expressed in 12 pairs of chemosensory neurons. [Source- WormBase]; Re…
pah-1	pah-1 encodes a biochemically active phenylalanine-4-hydroxylase orthologous to human PAH (OMIM-261600, mutated in phenylketonuria). recombinant PAH-1 has hydroxylase activity on phenylalanine and tryptophan substrates in vitro. pah-1 is expressed in seam cells, tail hypodermal cells, and ventral hypodermis, with stronger posterior than anterior expression. PAH-1 might help provide tyrosine for c…
pdhk-2	Probable [pyruvate dehydrogenase [lipoamide]] kinase, mitochondrial; Pyruvate dehydrogenase kinase; EC=2.7.11.2; Flags- Precursor;; Inhibits the mitochondrial pyruvate dehydrogenase complex by phosphorylation of the E1 alpha subunit, thus contributing to the regulation of glucose metabolism (By similarity) (401 aa)
pyc-1	pyc-1 encodes the C. elegans pyruvate carboxylase ortholog (OMIM-266150, deficiencies in humans are associated with lactic acidemia, neurological abnormalities, and early death). by homology, PYC-1 is predicted to function as a key regulatory enzyme of gluconeogenesis, lipogenesis, and anaplerosis, localizing to the mitochondrial matrix and catalyzing the formation of oxaloacetate from pyruvate a…
R05D3.6	R05D3.6 encodes the epsilon subunit of the soluble, catalytic F1 portion of ATP synthase (mitochondrial respiratory chain [MRC] complex V). RNAi experiments indicate that loss of R05D3.6 activity has minor effects on growth rate. [Source- WormBase]; Mitochondrial membrane ATP synthase (F(1)F(0) ATP synthase or Complex V) produces ATP from ADP in the presence of a proton gradient across the membra…
R57.1	Glutamate carboxypeptidase 2 homolog; EC=3.4.17.21; Glutamate carboxypeptidase II homolog; (770 aa)
rab-3	rab-3 encodes a rab3 homolog, a member of the Ras GTPase superfamily, and affects sensitivity to aldicarb and the distribution of synaptic vesicle populations and thereby affects synaptic transmission, track amplitude and speed of movement, chemotaxis to isoamyl alcohol, affects pharyngeal pump durations, and may only slightly affect male mating behavior. requires aex-3 for localization to synaps…
rcn-1	rcn-1 encodes a calcipressin, which binds and inhibits calcineurin. RCN-1's orthologs include yeast Rcn1p and human DSCR1 (OMIM-602917. overexpressed in Down syndrome and Alzheimer disease). rcn-1 is expressed in hypodermal seam cells, various neurons, vulval epithelial and muscle cells, marginal pharyngeal cells, and in the male tail. rcn-1 transcription is regulated by TAX-6, and RCN-1 binds TA…
rpa-0	rpa-0 encodes an acidic ribosomal subunit protein P0. [Source- WormBase]; Ribosomal protein P0 is the functional equivalent of E.coli protein L10 (312 aa)
rpl-1	rpl-1 encodes a large ribosomal subunit L10a protein. by homology, RPL-1 is predicted to function in protein biosynthesis. in C. elegans, RPL-1 activity is essential for embryonic development. [Source- WormBase] (216 aa)
rpl-11.1	rpl-11.1 encodes a large ribosomal subunit L11 protein. [Source- WormBase]; Binds to 5S ribosomal RNA (By similarity) (196 aa)
rpl-13	rpl-13 encodes a large ribosomal subunit L13 protein. [Source- WormBase] (207 aa)
rpl-15	rpl-15 encodes a large ribosomal subunit L15 protein. [Source- WormBase] (204 aa)
rpl-17	rpl-17 encodes a large ribosomal subunit L17 protein. by homology, RPL-17 is predicted to function in protein biosynthesis. in C. elegans, RPL-17 activity is required for embryonic and germline development, as well as normal postembryonic growth rates. [Source- WormBase] (187 aa)
rpl-18	rpl-18 encodes a large ribosomal subunit L18 protein. [Source- WormBase] (188 aa)
rpl-20	rpl-20 encodes a large ribosomal subunit L18a protein. [Source- WormBase] (180 aa)
rpl-21	rpl-21 encodes a large ribosomal subunit L21 protein. by homology, RPL-21 is predicted to function in protein biosynthesis. in C. elegans, RPL-21 activity is required for embryonic and germline development. [Source- WormBase] (161 aa)
rpl-23	rpl-23 encodes a large ribosomal subunit L23 protein. [Source- WormBase] (140 aa)
rpl-24.1	rpl-24.1 encodes a large ribosomal subunit L24 protein. [Source- WormBase] (159 aa)
rpl-33	rpl-33 encodes a large ribosomal subunit L35a protein. [Source- WormBase] (124 aa)
rpl-38	rpl-38 encodes a large ribosomal subunit L38 protein. [Source- WormBase] (70 aa)
rpl-4	rpl-4 encodes a large ribosomal subunit L4 protein. [Source- WormBase] (345 aa)
rpl-41	rpl-41 encodes a large ribosomal subunit L41 protein. by homology, RPL-41 is predicted to function in protein biosynthesis. [Source- WormBase] (105 aa)
rpl-43	rpl-43 encodes a large ribosomal subunit L37a protein. [Source- WormBase] (91 aa)
rpl-7	rpl-7 encodes a large ribosomal subunit L7 protein required in mass RNAi assays for embryonic viability and normally rapid growth. [Source- WormBase]; Binds to G-rich structures in 28S rRNA and in mRNAs. Plays a regulatory role in the translation apparatus; inhibits cell-free translation of mRNAs (By similarity) (244 aa)
rpl-9	rpl-9 encodes a large ribosomal subunit L9 protein that affects fertility and embryonic viability. [Source- WormBase] (189 aa)
rpn-11	rpn-11 encodes a predicted non-ATPase subunit of the 19S regulatory complex of the proteasome that affects adult viability, osmoregulation, embryonic viability, and movement. interacts with itself, RPN-9, and F55A11.3, based on yeast two-hybrid assays. [Source- WormBase]; Metalloprotease component of the 26S proteasome that specifically cleaves 'Lys-63'-linked polyubiquitin chains. The 26S protea…
rps-0	rps-0 encodes a small ribosomal subunit SA protein that appears to function as both a ribosomal component and a laminin receptor. by homology, RPS-0 is predicted to play roles in protein biosynthesis and cell adhesion. in C. elegans, RPS-0 activity is required for embryonic and germline development, vulval morphogenesis, and the overall health of the animal. [Source- WormBase]; Required for the a…
rps-2	rps-2 encodes a small ribosomal subunit S2 protein. [Source- WormBase] (272 aa)
rps-3	rps-3 encodes a small ribosomal subunit S3 protein that contains a KH RNA-binding domain and by homology,is predicted to function in protein biosynthesis. in C. elegans, RPS-3 activity is required for embryonic and germline development, as well as the overall health of the animal. [Source- WormBase] (247 aa)
rpt-3	rpt-3 encodes a triple A ATPase subunit of the 26S proteasome's 19S regulatory particle (RP) base subcomplex. RPT-3 is required for embryonic, larval, and germline development and by homology, is predicted to function in unfolding protein substrates and translocating them into the core proteolytic particle (CP) of the proteasome. [Source- WormBase]; The 26S protease is involved in the ATP-depende…
snr-1	snr-1 encodes an ortholog of human small nuclear ribonucleoprotein Sm D3, a protein that forms part of a heptameric complex required for the biogenesis and function of the snRNPs that catalyze mRNA splicing. in combination with the gene that encodes the human Sm B ortholog (snr-2) snr-1 affects embryonic viability and the nuclear association and localization of P granules in embryos based on an R…
snr-7	snr-7 encodes the C. elegans ortholog of the small nuclear ribonucleoprotein G, one of seven subunits of the heptameric Sm complex required for the biogenesis and function of snRNPs that catalyze mRNA splicing. in addition to its predicted role in pre-mRNA processing, SNR-7 activity is essential for embryogenesis and for several aspects of germ cell specification including localization and subcel…
sod-1	sod-1 encodes the copper/zinc superoxide dismustase, an enzyme that is known to protect cells from oxidative damage. superoxide dismutase activity can be detected in worm extracts. sod-1 activity has been implicated in the increased life-span of dauer larvae where this enzyme demonstrates the highest activity compared to other life-stages as well as in the increased life span of age-1 mutants and…
T19B4.1	Probable peptidyl-glycine alpha-amidating monooxygenase T19B4.1; PAM; Includes- Probable peptidylglycine alpha-hydroxylating monooxygenase; PHM; EC=1.14.17.3; Includes- Probable peptidyl-alpha-hydroxyg; Probable bifunctional enzyme that catalyzes 2 sequential steps in C-terminal alpha-amidation of peptides. The monooxygenase part produces an unstable peptidyl(2-hydroxyglycine) intermediate that i…
T20H4.5	T20H4.5 gene encodes a 23 kDa subunit of mitochondrial complex I that is required for oxidative phosphorylation and for resistance to volatile anesthetics. T20H4.5 is orthologous to human NDUFS8 (OMIM-602141, mutated in Leigh syndrome). [Source- WormBase]; Core subunit of the mitochondrial membrane respiratory chain NADH dehydrogenase (Complex I) that is believed to belong to the minimal assembly…
T25G3.4	T25G3.4 encodes a putative mitochondrial glycerol-3-phosphate dehydrogenase, paralogous to Y50E8A.6 and orthologous to human GPD2 (OMIM-138430, mutated in type II diabetes mellitus). T25G3.4 transcripts are not obviously enriched during oogenesis, but T25G3.4 is predicted to be coexpressed in an operon with chs-1 and T25G3.3. such coexpression, if real, may simply reflect all three genes being re…
toca-1	TOCA (Transducer Of Cdc42-dependent Actin assembly) homolog family member (toca-1) (592 aa)
tpi-1	tpi-1 encodes a putative triosephosphate isomerase orthologous to human TPI1 (OMIM-190450, mutated in TPI deficiency) and Drosophila WASTED AWAY. loss of tpi-1 activity via RNAi results in increased resistance to exogenous oxidants and shortening of natural adult lifespan, both presumably due to alterations in the redox state of cells. [Source- WormBase] (247 aa)
ttr-5	C40H1.5 encodes a protein containing a predicted signal sequence followed by a transthyretin-like domain. the product of C40H1.5 belongs to a family of apparently nematode-specific proteins whose function is not yet known. [Source- WormBase] (139 aa)
ubc-21	Probable ubiquitin-conjugating enzyme E2 21; EC=6.3.2.19; Ubiquitin-protein ligase 21; Ubiquitin carrier protein 21;; Catalyzes the covalent attachment of ubiquitin to other proteins (By similarity) (229 aa)
ugt-58	Putative UDP-glucuronosyltransferase ugt-58; UDPGT 58; EC=2.4.1.17; Flags- Precursor; (533 aa)
unc-116	unc-116 encodes a kinesin-1 heavy chain orthologue. UNC-116 is predicted to function as an an anterograde microtubule-based motor and its activity is required for normal early translocation of the meiotic spindle to the oocyte cortex, cortical positioning of the meiosis II spindle, polar body formation, locomotion, and larval development. in regulating meiotic spindle translocation, UNC-116 may f…
unc-54	unc-54 encodes a muscle myosin class II heavy chain (MHC B). UNC-54 is the major myosin heavy chain expressed in C. elegans and is required for locomotion and egg-laying. in vivo and in vitro, UNC-54 interacts with ITR-1, an IP3 receptor, and this interaction may provide a link between calcium signaling and the muscle cytoskeleton. UNC-54 is a thick filament component that is expressed in multipl…
unc-98	unc-98 encodes a protein with four C2H2 zinc fingers and several possible nuclear localization and export sequences. UNC-98 is required for normal mobility, M-line, and dense body (Z-disk analog) structures. UNC-98 binds the C-terminal portion of myosin heavy chain, as well as a number of proteins that localize to the base of dense bodies and M lines, including UNC-97/PINCH, suggesting that in vi…
vha-13	vha-13 encodes an ortholog of subunit A of the cytoplasmic (V1) domain of vacuolar proton-translocating ATPase (V-ATPase). VHA-13 is predicted to hydrolyse ATP as part of a cytosolic VHA-12/VHA-13 heterohexamer, whose activity drives the V-ATPase rotor. VHA-13 levels are lowered in mutants with either abnormally low or abnormally high calcineurin levels, and elevated in mutants lacking both calci…
wrt-5	wrt-5 encodes a secreted protein with an N-terminal signal sequence and a C-terminal Wart domain. WRT-5 is required for hypodermal integrity. wrt-5 mutants have cold-sensitive lethality with abnormally located adherens junctions, and with defective cuticle structure, adhesion, and molting. by alternative splicing, wrt-5 also encodes a shorter protein. WRT-5 is expressed in seam cells and the excr…
Y37D8A.10	Probable signal peptidase complex subunit 2; EC=3.4.-.-; Microsomal signal peptidase 25 kDa subunit; SPase 25 kDa subunit;; Microsomal signal peptidase is a membrane-bound endoproteinase that removes signal peptides from nascent proteins as they are translocated into the lumen of the endoplasmic reticulum (By similarity) (180 aa)
Y82E9BR.3	Putative uncharacterized protein; (116 aa)
ZK265.6	Nucleolar protein 16; (189 aa)
ZK673.2	Probable adenylate kinase isoenzyme ZK673.2; AK; EC=2.7.4.3; ATP-AMP transphosphorylase;; This small ubiquitous enzyme is essential for maintenance and cell growth (By similarity) (222 aa)
Note:The seed genes used in PPI are show in red.
